# Supplementary material for: Valproate inhibits MAP kinase signalling and cell cycle progression in S. cerevisiae
Source: Sci Rep. 2016 Oct 26;6:36013. doi: 10.1038/srep36013 (PMC5080547; doi:10.1038/srep36013)
Supplement: Supplementary Table S1 [file srep36013-s2.xls]

## Sheet: Read me
Supplementary Table S1 : RNA profilling from Saccharomyces cerevisia exposed to VPA for 60 minutes in SC medium
A	Systematic name
B	Gene name
C	Function
D	log2FoldChange	Normalized log2 fold change between conditions, in this case VPA vs SC (non-treated)
E	pValue	Wald test p-value
F	SC1	Normalized readcount for sample SC1
G	SC2	Normalized readcount for sample SC2
H	SC3	Normalized readcount for sample SC3
I	VPA1	Normalized readcount for sample VPA1
J	VPA2	Normalized readcount for sample VPA2
K	VPA3	Normalized readcount for sample VPA3

## Sheet: Supplementary Table S1
Systematic name	Gene	log2FoldChange	pvalue	SC1	SC2	SC3	VPA1	VPA2	VPA3
Q0017	0	NA	NA	0	0	0	0	0	0
Q0080	ATP8	NA	NA	0	0	0	0	0	0
Q0092	0	NA	NA	0	0	0	0	0	0
Q0142	0	NA	NA	0	0	0	0	0	0
Q0143	0	NA	NA	0	0	0	0	0	0
Q0144	0	NA	NA	0	0	0	0	0	0
YAL004W	0	NA	NA	0	0	0	0	0	0
YAL059C-A	0	NA	NA	0	0	0	0	0	0
YAL066W	0	NA	NA	0	0	0	0	0	0
YAL068C	PAU8	NA	NA	0	0	0	0	0	0
YAL068W-A	0	NA	NA	0	0	0	0	0	0
YAR010C	#N/A	NA	NA	0	0	0	0	0	0
YAR060C	0	NA	NA	0	0	0	0	0	0
YAR069C	0	NA	NA	0	0	0	0	0	0
YAR070C	0	NA	NA	0	0	0	0	0	0
YBL005W-A	#N/A	NA	NA	0	0	0	0	0	0
YBL006W-A	0	NA	NA	0	0	0	0	0	0
YBL008W-A	0	NA	NA	0	0	0	0	0	0
YBL039C-A	0	NA	NA	0	0	0	0	0	0
YBL068W-A	0	NA	NA	0	0	0	0	0	0
YBL071C-B	0	NA	NA	0	0	0	0	0	0
YBL100W-A	#N/A	NA	NA	0	0	0	0	0	0
YBL108C-A	PAU9	NA	NA	0	0	0	0	0	0
YBL111C	0	NA	NA	0	0	0	0	0	0
YBL112C	0	NA	NA	0	0	0	0	0	0
YBL113W-A	0	NA	NA	0	0	0	0	0	0
YBR012W-A	#N/A	NA	NA	0	0	0	0	0	0
YBR056C-B	0	NA	NA	0	0	0	0	0	0
YBR072C-A	0	NA	NA	0	0	0	0	0	0
YBR099C	0	NA	NA	0	0	0	0	0	0
YBR121C-A	0	NA	NA	0	0	0	0	0	0
YBR131C-A	0	NA	NA	0	0	0	0	0	0
YBR141W-A	0	NA	NA	0	0	0	0	0	0
YBR223W-A	0	NA	NA	0	0	0	0	0	0
YBR266C	SLM6	NA	NA	0	0	0	0	0	0
YBR302C	COS2	NA	NA	0	0	0	0	0	0
YCL018W	LEU2	NA	NA	0	0	0	0	0	0
YCL020W	#N/A	NA	NA	0	0	0	0	0	0
YCL022C	0	NA	NA	0	0	0	0	0	0
YCL058W-A	ADF1	NA	NA	0	0	0	0	0	0
YCL065W	0	NA	NA	0	0	0	0	0	0
YCL066W	HMLALPHA1	NA	NA	0	0	0	0	0	0
YCL067C	HMLALPHA2	NA	NA	0	0	0	0	0	0
YCL068C	0	NA	NA	0	0	0	0	0	0
YCL069W	VBA3	NA	NA	0	0	0	0	0	0
YCR038W-A	0	NA	NA	0	0	0	0	0	0
YCR039C	MATALPHA2	NA	NA	0	0	0	0	0	0
YCR040W	MATALPHA1	NA	NA	0	0	0	0	0	0
YCR045W-A	0	NA	NA	0	0	0	0	0	0
YCR047W-A	0	NA	NA	0	0	0	0	0	0
YCR081C-A	0	NA	NA	0	0	0	0	0	0
YCR087C-A	0	NA	NA	0	0	0	0	0	0
YCR096C	HMRA2	NA	NA	0	0	0	0	0	0
YCR097W-A	0	NA	NA	0	0	0	0	0	0
YCR108C	0	NA	NA	0	0	0	0	0	0
YDL007C-A	0	NA	NA	0	0	0	0	0	0
YDL025W-A	0	NA	NA	0	0	0	0	0	0
YDL068W	0	NA	NA	0	0	0	0	0	0
YDL086C-A	0	NA	NA	0	0	0	0	0	0
YDL159C-B	0	NA	NA	0	0	0	0	0	0
YDL159W-A	0	NA	NA	0	0	0	0	0	0
YDL163W	0	NA	NA	0	0	0	0	0	0
YDL246C	SOR2	NA	NA	0	0	0	0	0	0
YDR015C	0	NA	NA	0	0	0	0	0	0
YDR034C-C	#N/A	NA	NA	0	0	0	0	0	0
YDR039C	ENA2	NA	NA	0	0	0	0	0	0
YDR098C-A	#N/A	NA	NA	0	0	0	0	0	0
YDR194W-A	0	NA	NA	0	0	0	0	0	0
YDR210C-C	#N/A	NA	NA	0	0	0	0	0	0
YDR210W	0	NA	NA	0	0	0	0	0	0
YDR210W-A	#N/A	NA	NA	0	0	0	0	0	0
YDR210W-B	#N/A	NA	NA	0	0	0	0	0	0
YDR261C-C	#N/A	NA	NA	0	0	0	0	0	0
YDR261W-A	#N/A	NA	NA	0	0	0	0	0	0
YDR269C	0	NA	NA	0	0	0	0	0	0
YDR316W-A	#N/A	NA	NA	0	0	0	0	0	0
YDR316W-B	#N/A	NA	NA	0	0	0	0	0	0
YDR354C-A	0	NA	NA	0	0	0	0	0	0
YDR365W-A	#N/A	NA	NA	0	0	0	0	0	0
YDR371C-A	0	NA	NA	0	0	0	0	0	0
YDR464C-A	0	NA	NA	0	0	0	0	0	0
YDR542W	PAU10	NA	NA	0	0	0	0	0	0
YDR543C	0	NA	NA	0	0	0	0	0	0
YDR545C-A	0	NA	NA	0	0	0	0	0	0
YDR545W	YRF1-1	NA	NA	0	0	0	0	0	0
YEL008C-A	0	NA	NA	0	0	0	0	0	0
YEL021W	URA3	NA	NA	0	0	0	0	0	0
YEL030C-A	0	NA	NA	0	0	0	0	0	0
YEL032C-A	0	NA	NA	0	0	0	0	0	0
YEL034W	HYP2	NA	NA	0	0	0	0	0	0
YEL075C	0	NA	NA	0	0	0	0	0	0
YEL075W-A	0	NA	NA	0	0	0	0	0	0
YEL076C-A	0	NA	NA	0	0	0	0	0	0
YEL077W-A	0	NA	NA	0	0	0	0	0	0
YER023C-A	0	NA	NA	0	0	0	0	0	0
YER038W-A	0	NA	NA	0	0	0	0	0	0
YER085C	0	NA	NA	0	0	0	0	0	0
YER088W-B	0	NA	NA	0	0	0	0	0	0
YER090C-A	0	NA	NA	0	0	0	0	0	0
YER091C-A	0	NA	NA	0	0	0	0	0	0
YER137C-A	#N/A	NA	NA	0	0	0	0	0	0
YER138C	#N/A	NA	NA	0	0	0	0	0	0
YER159C-A	#N/A	NA	NA	0	0	0	0	0	0
YER160C	#N/A	NA	NA	0	0	0	0	0	0
YER172C-A	0	NA	NA	0	0	0	0	0	0
YER189W	0	NA	NA	0	0	0	0	0	0
YER190C-A	0	NA	NA	0	0	0	0	0	0
YER190C-B	0	NA	NA	0	0	0	0	0	0
YFL002W-A	#N/A	NA	NA	0	0	0	0	0	0
YFL002W-B	#N/A	NA	NA	0	0	0	0	0	0
YFL015W-A	0	NA	NA	0	0	0	0	0	0
YFL065C	0	NA	NA	0	0	0	0	0	0
YFL066C	0	NA	NA	0	0	0	0	0	0
YFL068W	0	NA	NA	0	0	0	0	0	0
YFR009W-A	0	NA	NA	0	0	0	0	0	0
YFR012W-A	0	NA	NA	0	0	0	0	0	0
YFR057W	0	NA	NA	0	0	0	0	0	0
YGL014C-A	0	NA	NA	0	0	0	0	0	0
YGL041C	0	NA	NA	0	0	0	0	0	0
YGL063C-A	0	NA	NA	0	0	0	0	0	0
YGL118C	0	NA	NA	0	0	0	0	0	0
YGL123C-A	0	NA	NA	0	0	0	0	0	0
YGL260W	0	NA	NA	0	0	0	0	0	0
YGL261C	PAU11	NA	NA	0	0	0	0	0	0
YGR022C	0	NA	NA	0	0	0	0	0	0
YGR027W-A	#N/A	NA	NA	0	0	0	0	0	0
YGR027W-B	#N/A	NA	NA	0	0	0	0	0	0
YGR031C-A	NAG1	NA	NA	0	0	0	0	0	0
YGR038C-A	#N/A	NA	NA	0	0	0	0	0	0
YGR038C-B	#N/A	NA	NA	0	0	0	0	0	0
YGR068W-A	0	NA	NA	0	0	0	0	0	0
YGR109W-A	#N/A	NA	NA	0	0	0	0	0	0
YGR115C	0	NA	NA	0	0	0	0	0	0
YGR161C-C	#N/A	NA	NA	0	0	0	0	0	0
YGR161W-A	#N/A	NA	NA	0	0	0	0	0	0
YGR161W-B	#N/A	NA	NA	0	0	0	0	0	0
YGR226C	0	NA	NA	0	0	0	0	0	0
YGR259C	0	NA	NA	0	0	0	0	0	0
YGR270C-A	0	NA	NA	0	0	0	0	0	0
YGR296C-A	0	NA	NA	0	0	0	0	0	0
YGR296C-B	0	NA	NA	0	0	0	0	0	0
YGR296W	YRF1-3	NA	NA	0	0	0	0	0	0
YHL037C	0	NA	NA	0	0	0	0	0	0
YHL046C	PAU13	NA	NA	0	0	0	0	0	0
YHL049C	0	NA	NA	0	0	0	0	0	0
YHL050W-A	0	NA	NA	0	0	0	0	0	0
YHR052W-A	0	NA	NA	0	0	0	0	0	0
YHR053C	CUP1-1	NA	NA	0	0	0	0	0	0
YHR054C	0	NA	NA	0	0	0	0	0	0
YHR054W-A	0	NA	NA	0	0	0	0	0	0
YHR055C	CUP1-2	NA	NA	0	0	0	0	0	0
YHR056W-A	0	NA	NA	0	0	0	0	0	0
YHR069C-A	0	NA	NA	0	0	0	0	0	0
YHR073C-B	0	NA	NA	0	0	0	0	0	0
YHR073W-A	0	NA	NA	0	0	0	0	0	0
YHR086W-A	0	NA	NA	0	0	0	0	0	0
YHR137C-A	0	NA	NA	0	0	0	0	0	0
YHR180C-B	0	NA	NA	0	0	0	0	0	0
YHR180W-A	0	NA	NA	0	0	0	0	0	0
YHR193C-A	0	NA	NA	0	0	0	0	0	0
YHR212C	0	NA	NA	0	0	0	0	0	0
YHR214C-C	#N/A	NA	NA	0	0	0	0	0	0
YHR214C-D	0	NA	NA	0	0	0	0	0	0
YHR218W	0	NA	NA	0	0	0	0	0	0
YHR218W-A	0	NA	NA	0	0	0	0	0	0
YHR219C-A	0	NA	NA	0	0	0	0	0	0
YIL021C-A	0	NA	NA	0	0	0	0	0	0
YIL066W-A	0	NA	NA	0	0	0	0	0	0
YIL082W	0	NA	NA	0	0	0	0	0	0
YIL100C-A	0	NA	NA	0	0	0	0	0	0
YIL105W-A	0	NA	NA	0	0	0	0	0	0
YIL134C-A	0	NA	NA	0	0	0	0	0	0
YIL171W-A	0	NA	NA	0	0	0	0	0	0
YIL172C	IMA3	NA	NA	0	0	0	0	0	0
YIL176C	PAU14	NA	NA	0	0	0	0	0	0
YIL177C	0	NA	NA	0	0	0	0	0	0
YIL177W-A	0	NA	NA	0	0	0	0	0	0
YIR020C-B	0	NA	NA	0	0	0	0	0	0
YIR021W-A	0	NA	NA	0	0	0	0	0	0
YIR040C	0	NA	NA	0	0	0	0	0	0
YJL020W-A	0	NA	NA	0	0	0	0	0	0
YJL026C-A	0	NA	NA	0	0	0	0	0	0
YJL077W-A	0	NA	NA	0	0	0	0	0	0
YJL114W	#N/A	NA	NA	0	0	0	0	0	0
YJL197C-A	0	NA	NA	0	0	0	0	0	0
YJL220W	0	NA	NA	0	0	0	0	0	0
YJL221C	IMA4	NA	NA	0	0	0	0	0	0
YJL222W-A	0	NA	NA	0	0	0	0	0	0
YJL223C	PAU1	NA	NA	0	0	0	0	0	0
YJL225C	0	NA	NA	0	0	0	0	0	0
YJL225W-A	0	NA	NA	0	0	0	0	0	0
YJR026W	#N/A	NA	NA	0	0	0	0	0	0
YJR028W	#N/A	NA	NA	0	0	0	0	0	0
YJR140W-A	0	NA	NA	0	0	0	0	0	0
YJR151W-A	0	NA	NA	0	0	0	0	0	0
YJR158W	HXT16	NA	NA	0	0	0	0	0	0
YKL100W-A	0	NA	NA	0	0	0	0	0	0
YKL145W-A	0	NA	NA	0	0	0	0	0	0
YKL156C-A	0	NA	NA	0	0	0	0	0	0
YKL183C-A	0	NA	NA	0	0	0	0	0	0
YKL223W	0	NA	NA	0	0	0	0	0	0
YKL224C	PAU16	NA	NA	0	0	0	0	0	0
YKL225W	0	NA	NA	0	0	0	0	0	0
YKR032W	0	NA	NA	0	0	0	0	0	0
YKR033C	0	NA	NA	0	0	0	0	0	0
YKR035W-A	DID2	NA	NA	0	0	0	0	0	0
YKR075W-A	0	NA	NA	0	0	0	0	0	0
YLL006W-A	0	NA	NA	0	0	0	0	0	0
YLL019W-A	0	NA	NA	0	0	0	0	0	0
YLL030C	RRT7	NA	NA	0	0	0	0	0	0
YLL047W	0	NA	NA	0	0	0	0	0	0
YLL064C	PAU18	NA	NA	0	0	0	0	0	0
YLL065W	0	NA	NA	0	0	0	0	0	0
YLL066C	0	NA	NA	0	0	0	0	0	0
YLL066W-A	0	NA	NA	0	0	0	0	0	0
YLL066W-B	0	NA	NA	0	0	0	0	0	0
YLL067C	0	NA	NA	0	0	0	0	0	0
YLL067W-A	0	NA	NA	0	0	0	0	0	0
YLR013W	GAT3	NA	NA	0	0	0	0	0	0
YLR154C-H	0	NA	NA	0	0	0	0	0	0
YLR155C	ASP3-1	NA	NA	0	0	0	0	0	0
YLR156C-A	0	NA	NA	0	0	0	0	0	0
YLR156W	0	NA	NA	0	0	0	0	0	0
YLR157C	ASP3-2	NA	NA	0	0	0	0	0	0
YLR157C-A	#N/A	NA	NA	0	0	0	0	0	0
YLR157C-C	0	NA	NA	0	0	0	0	0	0
YLR157W-D	0	NA	NA	0	0	0	0	0	0
YLR157W-E	0	NA	NA	0	0	0	0	0	0
YLR158C	ASP3-3	NA	NA	0	0	0	0	0	0
YLR159C-A	0	NA	NA	0	0	0	0	0	0
YLR159W	0	NA	NA	0	0	0	0	0	0
YLR160C	ASP3-4	NA	NA	0	0	0	0	0	0
YLR161W	0	NA	NA	0	0	0	0	0	0
YLR163W-A	0	NA	NA	0	0	0	0	0	0
YLR184W	0	NA	NA	0	0	0	0	0	0
YLR227W-A	#N/A	NA	NA	0	0	0	0	0	0
YLR280C	0	NA	NA	0	0	0	0	0	0
YLR286W-A	0	NA	NA	0	0	0	0	0	0
YLR299C-A	0	NA	NA	0	0	0	0	0	0
YLR303W	MET17	NA	NA	0	0	0	0	0	0
YLR317W	0	NA	NA	0	0	0	0	0	0
YLR347W-A	0	NA	NA	0	0	0	0	0	0
YLR364C-A	0	NA	NA	0	0	0	0	0	0
YLR399W-A	0	NA	NA	0	0	0	0	0	0
YLR410W-A	#N/A	NA	NA	0	0	0	0	0	0
YLR462W	0	NA	NA	0	0	0	0	0	0
YLR463C	0	NA	NA	0	0	0	0	0	0
YLR464W	0	NA	NA	0	0	0	0	0	0
YLR465C	BSC3	NA	NA	0	0	0	0	0	0
YLR466C-A	0	NA	NA	0	0	0	0	0	0
YLR467C-A	0	NA	NA	0	0	0	0	0	0
YLR467W	YRF1-5	NA	NA	0	0	0	0	0	0
YML009W-B	0	NA	NA	0	0	0	0	0	0
YML039W	#N/A	NA	NA	0	0	0	0	0	0
YML040W	#N/A	NA	NA	0	0	0	0	0	0
YML045W	#N/A	NA	NA	0	0	0	0	0	0
YML045W-A	#N/A	NA	NA	0	0	0	0	0	0
YML132W	COS3	NA	NA	0	0	0	0	0	0
YML133W-A	0	NA	NA	0	0	0	0	0	0
YML133W-B	0	NA	NA	0	0	0	0	0	0
YMR013C-A	0	NA	NA	0	0	0	0	0	0
YMR046C	#N/A	NA	NA	0	0	0	0	0	0
YMR046W-A	0	NA	NA	0	0	0	0	0	0
YMR050C	#N/A	NA	NA	0	0	0	0	0	0
YMR051C	#N/A	NA	NA	0	0	0	0	0	0
YMR082C	0	NA	NA	0	0	0	0	0	0
YMR158W-B	0	NA	NA	0	0	0	0	0	0
YMR272W-A	0	NA	NA	0	0	0	0	0	0
YMR306C-A	0	NA	NA	0	0	0	0	0	0
YMR307C-A	0	NA	NA	0	0	0	0	0	0
YMR325W	PAU19	NA	NA	0	0	0	0	0	0
YMR326C	0	NA	NA	0	0	0	0	0	0
YNL067W-A	0	NA	NA	0	0	0	0	0	0
YNL067W-B	0	NA	NA	0	0	0	0	0	0
YNL097W-A	0	NA	NA	0	0	0	0	0	0
YNL120C	0	NA	NA	0	0	0	0	0	0
YNL130C-A	DGR1	NA	NA	0	0	0	0	0	0
YNL144W-A	0	NA	NA	0	0	0	0	0	0
YNL276C	0	NA	NA	0	0	0	0	0	0
YNL284C-A	#N/A	NA	NA	0	0	0	0	0	0
YNL296W	0	NA	NA	0	0	0	0	0	0
YNL337W	0	NA	NA	0	0	0	0	0	0
YNL338W	0	NA	NA	0	0	0	0	0	0
YNL339C	YRF1-6	NA	NA	0	0	0	0	0	0
YNL339W-A	0	NA	NA	0	0	0	0	0	0
YNL339W-B	0	NA	NA	0	0	0	0	0	0
YNR003W-A	0	NA	NA	0	0	0	0	0	0
YNR076W	PAU6	NA	NA	0	0	0	0	0	0
YOL050C	0	NA	NA	0	0	0	0	0	0
YOL083C-A	0	NA	NA	0	0	0	0	0	0
YOL103W-A	#N/A	NA	NA	0	0	0	0	0	0
YOL161C	PAU20	NA	NA	0	0	0	0	0	0
YOL166W-A	0	NA	NA	0	0	0	0	0	0
YOR011W-A	0	NA	NA	0	0	0	0	0	0
YOR024W	0	NA	NA	0	0	0	0	0	0
YOR068C	VAM10	NA	NA	0	0	0	0	0	0
YOR072W-B	0	NA	NA	0	0	0	0	0	0
YOR108C-A	0	NA	NA	0	0	0	0	0	0
YOR142W-A	#N/A	NA	NA	0	0	0	0	0	0
YOR142W-B	#N/A	NA	NA	0	0	0	0	0	0
YOR161W-A	0	NA	NA	0	0	0	0	0	0
YOR161W-B	0	NA	NA	0	0	0	0	0	0
YOR186C-A	0	NA	NA	0	0	0	0	0	0
YOR192C-A	#N/A	NA	NA	0	0	0	0	0	0
YOR231C-A	0	NA	NA	0	0	0	0	0	0
YOR277C	0	NA	NA	0	0	0	0	0	0
YOR314W-A	0	NA	NA	0	0	0	0	0	0
YOR335W-A	0	NA	NA	0	0	0	0	0	0
YOR343W-A	#N/A	NA	NA	0	0	0	0	0	0
YOR379C	0	NA	NA	0	0	0	0	0	0
YOR393W	ERR1	NA	NA	0	0	0	0	0	0
YOR394W	PAU21	NA	NA	0	0	0	0	0	0
YOR396C-A	0	NA	NA	0	0	0	0	0	0
YOR396W	YRF1-8	NA	NA	0	0	0	0	0	0
YPL073C	0	NA	NA	0	0	0	0	0	0
YPL114W	0	NA	NA	0	0	0	0	0	0
YPL135C-A	0	NA	NA	0	0	0	0	0	0
YPL222C-A	0	NA	NA	0	0	0	0	0	0
YPL250W-A	0	NA	NA	0	0	0	0	0	0
YPL257W-A	#N/A	NA	NA	0	0	0	0	0	0
YPL257W-B	#N/A	NA	NA	0	0	0	0	0	0
YPL280W	HSP32	NA	NA	0	0	0	0	0	0
YPL281C	ERR2	NA	NA	0	0	0	0	0	0
YPL282C	PAU22	NA	NA	0	0	0	0	0	0
YPL283C	YRF1-7	NA	NA	0	0	0	0	0	0
YPL283W-A	0	NA	NA	0	0	0	0	0	0
YPL283W-B	0	NA	NA	0	0	0	0	0	0
YPR043W	RPL43A	NA	NA	0	0	0	0	0	0
YPR050C	0	NA	NA	0	0	0	0	0	0
YPR074W-A	0	NA	NA	0	0	0	0	0	0
YPR137C-A	#N/A	NA	NA	0	0	0	0	0	0
YPR137C-B	#N/A	NA	NA	0	0	0	0	0	0
YPR158C-C	#N/A	NA	NA	0	0	0	0	0	0
YPR158W-A	#N/A	NA	NA	0	0	0	0	0	0
YPR159C-A	0	NA	NA	0	0	0	0	0	0
YPR160C-A	0	NA	NA	0	0	0	0	0	0
YPR160W-A	0	NA	NA	0	0	0	0	0	0
YPR169W-A	0	NA	NA	0	0	0	0	0	0
YPR203W	0	NA	NA	0	0	0	0	0	0
YPR204C-A	0	NA	NA	0	0	0	0	0	0
YGR142W	BTN2	5.98447	0	124.009	109.968	116.242	7886.24	7144.57	7693.7
YLR134W	PDC5	5.06942	4.14e-172	19.2427	15.866	23.7975	739.446	604.871	782.095
YPL058C	PDR12	4.77541	0	183.162	210.634	190.38	5594.84	4943.51	5865.3
YLR346C	0	4.68149	7.37e-76	11.4031	8.20653	2.74587	249.452	224.026	266.642
YCR021C	HSP30	4.51024	0	184.588	199.692	197.702	4671.87	3957.8	4922.74
YER103W	SSA4	4.2784	0	358.485	333.185	350.556	6945.45	6425.82	7066.41
YPL250C	ICY2	4.18895	6.37e-136	18.5301	22.9783	37.5269	491.776	496.591	508.969
YDL037C	BSC1	3.73785	6.08e-67	16.392	13.1305	19.2211	226.288	203.49	272.315
YOL014W	0	3.58119	1.64e-58	17.8174	11.4891	19.2211	213.816	173.62	237.465
YPR145C-A	0	3.52046	2.85e-25	3.56347	3.82972	6.40702	64.1447	70.9416	74.5624
YDL039C	PRM7	3.48882	1.12e-153	62.0044	52.5218	70.4773	698.465	636.608	772.369
YER081W	SER3	3.31174	6.68e-171	83.3852	71.6704	64.9855	753.7	743.02	759.402
YOL151W	GRE2	3.26966	6.96e-234	156.793	138.417	143.7	1436.13	1297.49	1557.71
YCL026C-B	HBN1	3.24706	3.39e-29	8.55233	6.56523	9.15289	85.5263	102.679	87.5298
YDR171W	HSP42	3.21104	0	627.884	630.262	772.504	6263.02	6315.67	6344.29
YER053C-A	0	3.17047	2.55e-20	5.70155	2.73551	9.15289	44.5449	69.0748	81.0461
YKL043W	PHD1	3.09086	1.08e-161	94.7883	86.4422	80.5454	803.591	741.153	750.487
YGR250C	0	2.95511	9.64e-278	491.046	462.301	465.882	3909.26	3240.91	3969.64
YLL026W	HSP104	2.93789	0	1892.2	1917.05	1837.9	14680.2	13852.3	14996
YGL184C	STR3	2.88165	1.45e-41	17.8174	18.6015	26.5434	163.925	147.484	178.301
YNL007C	SIS1	2.87992	0	497.461	553.668	482.357	3859.37	3892.46	3690.03
YDR258C	HSP78	2.87459	3.15e-295	315.724	334.827	339.572	2389.39	2337.34	2589.42
YPL033C	SRL4	2.86172	2.66e-08	0	0	1.83058	23.1634	13.0682	11.3465
YNL231C	PDR16	2.83119	6.28e-224	234.476	245.649	205.94	1731.91	1545.78	1696.29
YGR234W	YHB1	2.83041	1.42e-174	136.125	146.076	137.293	946.134	1015.59	1071.43
YLL028W	TPO1	2.71658	8.16e-90	59.1536	77.6885	77.7996	497.121	433.117	516.263
YPR145W	ASN1	2.70894	1.01e-227	259.421	278.475	237.975	1644.6	1769.81	1744.11
YGR035C	0	2.69762	6.17e-37	24.2316	26.2609	22.8822	220.943	134.416	164.524
YIL056W	VHR1	2.67298	1.84e-122	94.0756	118.721	115.326	759.046	687.014	696.996
YPL240C	HSP82	2.66565	0	922.939	1044.97	981.19	6498.22	6184.99	6181.38
YML131W	0	2.5793	5.54e-86	86.9487	65.6523	77.7996	491.776	464.854	450.616
YHR216W	IMD2	2.49522	5.19e-142	188.864	226.5	171.159	1138.57	1142.53	1111.95
YPL171C	OYE3	2.48625	1.45e-11	4.98886	3.82972	7.32231	44.5449	37.3377	34.0394
YGR211W	ZPR1	2.47203	1.95e-206	290.067	293.794	287.401	1617.87	1562.58	1692.24
YHL036W	MUP3	2.46059	1.42e-37	31.3585	34.4674	28.374	153.235	190.422	205.047
YPR158W	CUR1	2.42461	3.74e-46	42.049	45.9566	34.781	254.797	214.692	229.36
YBR101C	FES1	2.3877	1.27e-140	176.035	186.562	175.735	996.025	924.108	942.566
YNL077W	APJ1	2.34099	6.68e-100	140.401	124.192	150.107	771.518	655.277	695.375
YLL056C	0	2.33157	2.24e-29	26.3697	24.6196	43.9339	185.307	136.283	171.007
YOL152W	FRE7	2.27327	1.14e-19	24.2316	17.5073	14.6446	97.9989	76.5423	120.759
YJL153C	INO1	2.23614	1.13e-12	7.83964	12.0363	8.2376	58.7993	59.7403	43.7649
YOL150C	0	2.23334	2.08e-06	1.42539	2.73551	1.83058	21.3816	16.802	13.7778
YJL144W	0	2.1911	2.45e-36	58.4409	42.1269	35.6963	228.07	209.091	215.583
YOL154W	ZPS1	2.19094	3.58e-15	11.4031	15.866	15.5599	69.4901	56.0066	89.1507
YPR124W	CTR1	2.18509	3.19e-51	91.2249	67.2936	62.2397	320.724	360.309	352.55
YLR460C	0	2.15703	1.02e-12	8.55233	12.5834	10.9835	57.0175	48.539	59.1636
YPR036W-A	SPO24	2.12279	4.82e-176	525.968	529.595	602.26	2505.21	2426.95	2326.02
YLR214W	FRE1	2.05416	1.63e-53	93.3629	86.4422	81.4607	358.141	414.449	346.877
YFR055W	IRC7	2.05068	3.96e-24	32.7839	39.3914	27.4587	126.508	140.016	169.386
YOL123W	HRP1	2.02884	3.33e-91	207.394	230.877	218.754	949.698	974.514	812.892
YGR052W	FMP48	2.02464	8.77e-103	277.951	231.424	273.671	1135	1043.59	1030.91
YDR011W	SNQ2	2.02058	2.96e-120	460.4	543.82	500.663	2107.87	1837.02	2210.13
YOR028C	CIN5	2.01732	1.42e-38	65.5679	60.7284	61.3244	228.07	304.302	252.864
YGR161C	RTS3	1.95809	1.91e-71	213.096	170.696	236.145	812.5	754.222	845.311
YLL053C	0	1.94964	1.91e-06	2.85078	6.56523	4.57645	19.5998	24.2695	28.3661
YHL028W	WSC4	1.94542	1.1e-19	27.7951	38.8443	21.9669	131.853	121.348	119.138
YLL024C	SSA2	1.92704	3.83e-221	1622.8	1760.03	1796.71	6466.14	6631.18	6670.9
YJL217W	REE1	1.9078	7.89e-35	69.1313	65.1052	96.1053	276.179	265.098	324.995
YPR065W	ROX1	1.90567	1.85e-97	223.786	246.196	240.721	905.153	886.77	897.99
YKL071W	0	1.88704	2.63e-12	26.3697	15.3189	15.5599	83.7445	54.1397	89.9611
YNL036W	NCE103	1.88171	8.43e-54	178.174	136.776	167.498	621.847	666.478	523.558
YMR316C-A	0	1.86354	5.77e-07	9.26503	6.01813	4.57645	28.5088	33.6039	28.3661
YOR273C	TPO4	1.84819	1.41e-78	210.245	210.634	182.143	750.137	718.751	736.709
YLL052C	AQY2	1.84214	6.44e-05	3.56347	2.18841	3.66116	12.4726	13.0682	21.8824
YBR085C-A	0	1.84157	2.93e-56	125.434	126.928	123.564	484.649	425.65	457.91
YKL217W	JEN1	1.81298	4.12e-28	66.2806	59.087	68.6467	238.761	182.955	266.642
YCL030C	HIS4	1.79652	5.38e-81	233.764	227.595	257.196	846.354	791.559	863.951
YDR273W	DON1	1.79564	6.56e-10	9.97772	16.4131	17.3905	46.3267	59.7403	60.7846
YJR009C	TDH2	1.77474	1.76e-167	3229.22	3023.83	3162.32	10131.3	10568.4	11622
YLR307C-A	0	1.77346	0.000802493	2.13808	1.0942	0	7.12719	5.60066	12.9674
YJL219W	HXT9	1.76682	1.1e-05	6.41425	6.01813	4.57645	17.818	20.5357	33.2289
YGR055W	MUP1	1.75936	2.83e-69	349.22	321.149	324.012	1165.3	953.978	1262.7
YEL071W	DLD3	1.74192	2.15e-111	550.2	564.61	484.188	1792.49	1749.27	1851.9
YKL106W	AAT1	1.7381	1.14e-16	26.3697	36.1088	36.6116	128.289	104.546	114.275
YOL016C	CMK2	1.7379	3.01e-119	504.588	466.131	505.24	1676.67	1626.06	1638.75
YHR183W	GND1	1.73575	2.05e-94	451.848	433.305	529.037	1509.18	1629.79	1582.02
YDL022W	GPD1	1.72488	1.42e-101	771.848	655.976	768.843	2351.97	2624.84	2325.21
YGL255W	ZRT1	1.72365	1.13e-112	599.376	641.204	696.535	2020.56	2242.13	2159.88
YLR297W	0	1.7225	3.99e-15	34.2093	35.0145	31.1198	105.126	89.6105	146.693
YGR254W	ENO1	1.71107	5.82e-186	3255.59	3011.25	3347.21	10575	10322	10659.2
YOR298C-A	MBF1	1.69705	7.81e-122	596.525	584.305	638.872	2018.78	1999.43	1909.45
YDL020C	RPN4	1.68852	1.73e-81	329.265	293.794	299.3	1047.7	959.579	988.762
YER150W	SPI1	1.67871	2.37e-103	684.899	608.925	727.655	2065.1	2214.13	2204.45
YLR301W	HRI1	1.67658	1.95e-49	149.666	144.982	151.023	504.249	504.059	443.322
YER043C	SAH1	1.65775	1.53e-126	1333.45	1268.73	1470.87	4144.46	4499.19	4248.44
YBR177C	EHT1	1.65547	1.06e-68	244.454	224.859	226.076	739.446	728.085	740.761
YOR375C	GDH1	1.65187	8.68e-73	301.47	289.417	344.149	1003.15	1021.19	932.84
YHR140W	0	1.64658	3.68e-09	20.6681	15.866	12.814	58.7993	57.8734	54.3009
YBR054W	YRO2	1.64654	2.02e-85	556.614	498.41	505.24	1703.4	1467.37	1732.77
YJL034W	KAR2	1.64603	6.14e-132	1141.02	1183.38	1165.16	3779.19	3375.33	3802.68
YCR102C	0	1.63723	1.43e-05	6.41425	6.56523	8.2376	28.5088	24.2695	25.9347
YDR044W	HEM13	1.62965	9.05e-45	135.412	141.699	137.293	456.14	446.186	406.851
YML130C	ERO1	1.62172	8.48e-68	261.559	255.497	251.704	835.663	739.287	808.029
YGL253W	HXK2	1.6173	1.32e-159	1415.41	1508.91	1437.92	4570.31	4426.38	4445.38
YER052C	HOM3	1.61033	1.04e-43	157.505	165.225	131.802	479.304	442.452	490.329
YKL044W	0	1.61025	0.00028884	2.85078	2.73551	9.15289	23.1634	9.33443	23.5034
YHR087W	RTC3	1.59723	8.54e-80	397.683	380.236	368.861	1086.9	1248.95	1162.2
YJL213W	0	1.58146	3.95e-08	20.6681	15.866	13.7293	58.7993	39.2046	64.0264
YBR047W	FMP23	1.58083	1.59e-07	17.1047	13.6776	12.814	55.2357	33.6039	53.4904
YHR179W	OYE2	1.57957	9.37e-125	1129.62	1216.21	1269.51	3741.77	3489.21	3610.6
YKR071C	DRE2	1.57624	4.65e-44	164.632	149.359	165.667	481.085	440.585	511.401
YDR043C	NRG1	1.57205	5.15e-23	73.4075	74.953	58.5785	235.197	188.555	212.341
YDL241W	0	1.56185	0.000375439	2.13808	7.65943	3.66116	14.2544	18.6689	21.072
YPL142C	0	1.54345	1.51e-14	46.3251	48.6921	37.5269	158.58	151.218	105.36
YFL016C	MDJ1	1.52996	5.17e-54	218.084	204.616	226.992	618.284	636.608	630.538
YPR035W	GLN1	1.52705	4.38e-115	1131.76	1166.97	1270.42	3314.14	3442.54	3546.58
YOR225W	0	1.52422	1.06e-06	8.55233	16.4131	16.4752	42.7631	54.1397	38.0917
Q0160	SCEI	1.52241	5.89e-07	12.8285	15.3189	16.4752	53.4539	59.7403	33.2289
YJR073C	OPI3	1.51561	2.65e-47	280.089	218.841	266.349	691.337	785.959	723.741
YBR169C	SSE2	1.51121	2.02e-84	497.461	460.113	480.527	1314.97	1402.03	1395.61
YJL052W	TDH1	1.51106	1.78e-84	1503.78	1330.55	1527.62	4087.44	3817.78	4554.79
YOR027W	STI1	1.50161	1.13e-92	751.18	804.24	843.896	2221.9	2426.95	2183.38
YGR180C	RNR4	1.49144	5.08e-77	456.124	432.758	443	1309.62	1174.27	1274.85
YMR316W	DIA1	1.47769	3.31e-31	148.24	122.551	120.818	331.414	386.445	384.969
YMR319C	FET4	1.47437	4.33e-28	114.031	106.685	93.3595	290.433	283.767	312.027
YOL091W	SPO21	1.46199	0.000317181	11.4031	3.82972	5.49173	32.0724	22.4026	17.0197
YMR186W	HSC82	1.46185	2.27e-150	2631.27	2781.47	2690.03	7618.97	7475.01	7303.06
YIL011W	TIR3	1.45424	9.33e-13	35.6347	37.203	46.6797	99.7807	112.013	121.569
YER130C	COM2	1.45262	4.37e-33	180.312	183.826	140.955	449.013	434.984	516.263
YNL220W	ADE12	1.4521	8.88e-51	290.779	270.816	237.06	751.919	739.287	723.741
YLR099C	ICT1	1.44093	1.49e-31	133.987	144.982	149.192	399.123	339.773	427.113
YOL059W	GPD2	1.43999	1.55e-66	431.893	395.555	433.847	1102.93	1112.66	1205.97
YLR044C	PDC1	1.4277	2.79e-99	16553	16428.4	19310.8	45560.6	48888.1	46744.9
YJL188C	BUD19	1.41979	6.52e-25	111.18	99.5726	100.682	270.833	321.104	261.779
YOL143C	RIB4	1.41537	5.7e-47	290.779	264.25	250.789	668.174	782.225	721.31
YHR174W	ENO2	1.41487	2.99e-130	10950.5	10871.5	11909.7	29282.1	31395.4	29508.1
YER185W	PUG1	1.41248	0.001483	4.27617	3.82972	5.49173	10.6908	20.5357	15.3988
YHR029C	YHI9	1.40996	1.75e-17	75.5456	62.9168	68.6467	172.834	168.02	212.341
YDR502C	SAM2	1.40897	4.77e-58	348.507	329.903	357.878	919.407	976.381	877.729
YNR002C	ATO2	1.40817	7.42e-16	59.1536	51.9747	67.7314	147.889	153.085	175.87
YPL061W	ALD6	1.39739	2.4e-90	2052.56	1936.74	2319.34	5623.35	5484.91	5550.85
YJL026W	RNR2	1.39614	1.54e-61	414.075	374.218	405.473	1094.02	1058.52	1009.83
YOL032W	OPI10	1.39584	6.63e-20	81.2471	76.0472	78.7149	188.871	209.091	228.55
YOR010C	TIR2	1.39283	4.42e-06	16.392	12.5834	15.5599	48.1085	41.0715	38.9021
YHR162W	MPC2	1.37248	9.33e-49	344.231	303.642	323.097	775.082	843.832	897.18
YGL157W	ARI1	1.36818	2.86e-56	379.866	366.011	345.064	960.389	890.504	979.037
YAL037C-B	0	1.36362	2.17e-20	146.815	108.326	97.0206	338.542	319.237	275.557
YKL216W	URA1	1.36095	1.81e-75	585.835	631.356	614.159	1628.56	1584.99	1523.67
YPL135W	ISU1	1.35634	5.3e-34	168.909	167.413	179.397	459.704	408.848	457.1
YDR218C	SPR28	1.35244	0.0127117	1.42539	1.0942	0	3.56359	7.46754	5.67323
YMR043W	MCM1	1.35151	4.48e-34	178.174	169.055	185.804	429.413	494.725	448.185
YMR120C	ADE17	1.35048	4.44e-36	234.476	201.881	235.229	518.503	627.273	575.427
YDR146C	SWI5	1.33734	4.16e-13	46.3251	57.9928	54.0021	147.889	149.351	121.569
YDR523C	SPS1	1.33397	0.013869	0.712694	0	0.915289	8.90899	5.60066	0.810461
YOR298W	MUM3	1.33395	0.000784846	9.26503	6.56523	6.40702	12.4726	31.737	22.6929
YNR034W	SOL1	1.33241	7.09e-16	69.1313	66.7465	59.4938	176.398	156.818	171.007
YPL095C	EEB1	1.33065	2.82e-12	49.8886	51.4276	42.1033	142.544	113.88	119.948
YPL106C	SSE1	1.32248	9.14e-95	2190.11	2358.01	2525.28	5949.42	5985.23	5806.95
YMR016C	SOK2	1.32225	6.86e-39	215.234	209.54	216.923	541.666	520.861	549.492
YDR033W	MRH1	1.31897	6.31e-79	1518.04	1494.14	1299.71	3494.1	3675.9	3643.83
YIL053W	GPP1	1.31568	1.37e-89	1495.23	1445.99	1629.21	3811.26	3901.79	3694.08
YMR102C	0	1.31368	1.19e-42	257.995	271.91	257.196	655.701	698.215	628.918
YLR064W	PER33	1.31124	6.86e-19	94.0756	124.192	92.4442	261.924	237.094	286.903
YHR018C	ARG4	1.30546	1.31e-48	324.989	307.471	307.537	783.991	756.089	793.441
YBR038W	CHS2	1.30411	1.6e-12	48.4632	60.1813	47.595	126.508	132.549	139.399
YPR001W	CIT3	1.30297	7.03e-06	26.3697	20.2428	12.814	42.7631	46.6721	66.4578
YNL160W	YGP1	1.3025	5.69e-61	2387.53	2088.29	2188.46	5140.49	5156.34	6187.87
YNL134C	0	1.30053	1.42e-57	622.895	562.421	517.138	1393.37	1385.23	1438.57
YOL064C	MET22	1.2977	8.34e-21	94.7883	102.855	98.8512	236.979	259.497	245.57
YOR226C	ISU2	1.29691	2.25e-08	29.9332	37.7501	36.6116	62.3629	117.614	89.1507
YGR137W	0	1.29589	2.27e-06	24.2316	19.1486	17.3905	60.5811	56.0066	46.1963
YOR382W	FIT2	1.29531	1.78e-22	131.136	118.174	150.107	342.105	283.767	352.55
YHR049W	FSH1	1.29335	4.89e-27	166.77	148.265	158.345	418.722	410.715	352.55
YAL012W	CYS3	1.27638	3.73e-61	562.316	559.686	626.973	1377.33	1459.9	1408.58
YHR208W	BAT1	1.27607	6.93e-60	494.61	481.45	486.934	1183.11	1237.74	1146.8
YPR123C	0	1.27114	0.00169482	8.55233	6.56523	5.49173	14.2544	20.5357	23.5034
YKR011C	0	1.27044	7.2e-16	104.053	89.7248	67.7314	210.252	207.224	227.739
YMR177W	MMT1	1.2699	1.38e-10	53.4521	51.4276	45.7645	103.344	164.286	113.465
YOL156W	HXT11	1.2685	0.000285577	10.6904	7.65943	16.4752	24.9452	35.4708	30.7975
YOR203W	0	1.26784	0.000238237	12.8285	9.30074	10.9835	33.8542	28.0033	27.5557
YOR338W	0	1.26356	3.99e-09	37.7728	33.3732	42.1033	94.4353	80.2761	101.308
YLR180W	SAM1	1.2618	1.59e-46	572.293	576.646	700.196	1393.37	1590.59	1463.69
YMR309C	NIP1	1.26046	5.6e-43	379.153	437.135	367.031	963.952	1009.98	902.043
YPR149W	NCE102	1.2577	1.72e-58	684.899	624.791	639.787	1544.82	1459.9	1659.01
YPR061C	JID1	1.2484	5.31e-07	21.3808	27.3551	30.2045	58.7993	70.9416	66.4578
YDL229W	SSB1	1.24687	6.36e-76	1111.8	1180.65	1256.69	2815.24	2891.81	2744.22
YDL214C	PRR2	1.24677	6.88e-07	38.4855	21.337	26.5434	67.7083	65.341	78.6147
YOR271C	FSF1	1.2467	9.01e-25	138.975	166.319	152.853	345.669	395.78	363.086
YIR035C	0	1.24046	1.58e-22	159.644	171.79	223.331	459.704	472.322	394.694
YMR195W	ICY1	1.24044	2.63e-19	166.77	128.022	171.159	383.086	302.435	412.525
YNR068C	0	1.23796	0.000183097	12.1158	15.3189	10.0682	28.5088	35.4708	34.8498
YDR406W	PDR15	1.23736	4.07e-29	364.899	323.337	324.012	889.117	640.342	867.193
YER037W	PHM8	1.23704	3.28e-34	248.73	234.16	265.434	639.665	573.134	564.081
YGL179C	TOS3	1.22625	9.67e-16	83.3852	76.5943	86.9525	199.561	182.955	200.184
YKL068W-A	0	1.22483	7.04e-07	27.7951	22.4312	32.0351	71.2719	69.0748	60.7846
YNL058C	0	1.22064	7.75e-08	34.922	38.8443	28.374	67.7083	87.7436	92.3925
YCR005C	CIT2	1.218	2.48e-60	940.756	839.255	834.744	2029.47	1937.83	2127.46
YLR437C	DIF1	1.21077	1.11e-06	21.3808	28.9964	36.6116	81.9627	70.9416	59.9741
YDR406W-A	0	1.21031	0.0165064	2.85078	1.0942	4.57645	7.12719	9.33443	10.536
YGR208W	SER2	1.20895	3.77e-11	59.8663	61.2755	54.0021	115.817	134.416	159.661
YER055C	HIS1	1.20857	3.65e-38	300.757	277.381	311.198	689.556	703.816	671.872
YBR191W	RPL21A	1.20476	1.65e-61	1361.25	1225.51	1389.41	2954.22	3300.65	2943.59
YDL182W	LYS20	1.20198	1.14e-28	234.476	208.993	259.942	530.976	507.793	573.806
YHR027C	RPN1	1.19953	1.7e-59	704.855	743.512	803.624	1749.73	1754.87	1685.76
YLR167W	RPS31	1.19933	1.27e-61	3800.8	3533.73	4256.09	9149.53	9228.01	8333.97
YPL014W	0	1.19933	6.43e-34	310.022	295.435	263.603	645.011	640.342	718.879
YMR017W	SPO20	1.19925	0.0241787	2.13808	1.0942	1.83058	5.34539	13.0682	3.24184
YLR190W	MMR1	1.19913	7.42e-15	81.2471	77.6885	79.6301	195.998	182.955	179.922
YER011W	TIR1	1.1945	2.69e-08	36.3474	34.4674	46.6797	87.3081	85.8767	98.8762
YJL133C-A	0	1.19439	4.31e-19	134.699	116.533	158.345	297.56	302.435	333.91
YNL064C	YDJ1	1.19434	6.59e-70	835.278	805.882	815.523	1902.96	1850.08	1884.32
YER131W	RPS26B	1.1943	2.51e-57	701.291	638.468	702.027	1509.18	1556.98	1607.14
YOR255W	OSW1	1.19394	0.0167277	0	0	0	7.12719	0	1.62092
YDR540C	IRC4	1.19173	0.00167315	9.26503	7.65943	9.15289	17.818	26.1364	23.5034
YMR037C	MSN2	1.18665	2.3e-19	119.02	161.942	145.531	310.033	326.705	345.256
YPR012W	0	1.18488	0.00709749	4.98886	5.47102	5.49173	23.1634	13.0682	10.536
YJL166W	QCR8	1.1825	1.72e-19	151.091	153.189	113.496	334.978	322.971	313.648
YER053C	PIC2	1.18178	6.16e-38	399.109	339.751	378.014	832.099	810.228	889.886
YDR035W	ARO3	1.17655	4.97e-40	386.993	389.537	368.861	919.407	897.972	804.788
YOR302W	0	1.17568	0.00125974	11.4031	13.6776	5.49173	23.1634	26.1364	29.987
YJL060W	BNA3	1.17028	4.59e-20	135.412	125.286	121.733	297.56	289.367	286.093
YBR072W	HSP26	1.16806	2.59e-24	194.566	177.808	227.907	425.85	451.786	468.446
YDL048C	STP4	1.16722	2.83e-34	414.075	378.595	478.696	947.916	888.637	1011.45
YBR145W	ADH5	1.1644	2.6e-14	84.8106	92.4603	84.2066	179.962	192.289	218.824
YPL068C	0	1.16347	1.65e-05	17.1047	27.9022	30.2045	53.4539	48.539	71.3205
YJR016C	ILV3	1.16068	1.8e-60	879.465	868.798	951.901	1940.38	2107.71	2001.84
YDR050C	TPI1	1.15779	4.13e-73	5420.04	4649.82	5066.12	10991.9	11363.7	11493.1
YAL005C	SSA1	1.1537	4.6e-67	1331.31	1324.53	1490.09	3102.11	3061.69	3073.27
YIL116W	HIS5	1.15054	3.99e-19	144.677	125.834	142.785	331.414	274.432	315.269
YLR216C	CPR6	1.14947	1.05e-43	496.035	437.682	467.713	1017.41	1032.39	1063.32
YGL147C	RPL9A	1.14797	1.22e-54	843.83	828.313	881.423	1755.07	1893.02	2008.32
YNR034W-A	EGO4	1.14778	1.8e-22	210.245	186.015	183.058	377.741	490.991	429.544
YGL117W	0	1.14473	4.15e-10	61.2917	51.9747	54.0021	121.162	121.348	132.916
YOR315W	SFG1	1.14277	1.34e-06	32.7839	32.279	32.0351	80.1809	91.4774	58.3532
YKR094C	RPL40B	1.13582	1.01e-30	630.734	554.215	762.436	1370.2	1542.05	1382.65
YBL087C	RPL23A	1.13397	4.07e-49	637.861	602.907	617.82	1357.73	1452.44	1296.74
YPL200W	CSM4	1.13394	0.0344701	0.712694	0.547102	0	1.7818	5.60066	3.24184
YJL089W	SIP4	1.13154	0.0043548	7.12694	9.84784	10.9835	28.5088	7.46754	31.608
YLR340W	RPP0	1.13112	4.55e-73	2208.64	2256.8	2450.23	4923.11	5010.72	5228.28
YBR082C	UBC4	1.12697	4.89e-42	496.035	488.015	475.95	1008.5	1036.12	1144.37
YGL096W	TOS8	1.12558	1.57e-06	32.7839	37.7501	30.2045	87.3081	56.0066	84.2879
Q0140	VAR1	1.12311	0.0341562	1.42539	2.18841	1.83058	12.4726	5.60066	3.24184
YMR108W	ILV2	1.12229	4.36e-46	590.111	656.523	594.938	1291.8	1416.97	1329.16
YAR073W	IMD1	1.12175	0.0224724	0	0	0	1.7818	1.86689	3.24184
YKL120W	OAC1	1.12076	1.62e-11	65.5679	82.6124	75.969	144.326	177.354	174.249
YKL081W	TEF4	1.11674	7.61e-76	1589.31	1617.23	1659.42	3529.74	3625.49	3429.87
YGR138C	TPO2	1.11635	6.25e-33	340.668	344.127	365.2	789.336	681.413	803.977
YLR131C	ACE2	1.11288	2.59e-08	39.1982	54.7102	54.0021	96.2171	119.481	112.654
YPR015C	0	1.11263	0.00965985	4.27617	7.65943	6.40702	23.1634	16.802	10.536
YPR052C	NHP6A	1.11036	7.11e-11	66.2806	67.8407	64.9855	146.107	162.419	135.347
YJR047C	ANB1	1.10683	4.18e-07	40.6236	37.7501	33.8657	76.6173	97.078	79.4252
YBR181C	RPS6B	1.10467	6.75e-33	386.993	418.533	445.746	862.39	1002.52	848.552
YKL029C	MAE1	1.1042	4.45e-28	255.145	248.932	258.112	520.285	597.403	534.904
YPR167C	MET16	1.10065	1.77e-05	32.0712	20.7899	30.2045	62.3629	52.2728	67.2682
YKL056C	TMA19	1.09824	3.6e-46	1370.51	1273.65	1568.81	2895.42	3112.1	3027.07
YIL158W	AIM20	1.0862	3.49e-05	21.3808	25.7138	29.2892	67.7083	59.7403	46.1963
YMR300C	ADE4	1.08417	3.55e-14	99.0645	134.04	113.496	233.415	255.763	257.727
YBR092C	PHO3	1.08305	9.56e-24	267.26	215.558	234.314	488.212	518.994	517.884
YHR007C-A	0	1.08184	0.0448263	1.42539	2.73551	0	3.56359	9.33443	4.86276
Q0120	BI4	1.07911	0.0264956	0	0	0	0	3.73377	3.24184
YLR109W	AHP1	1.07886	2.14e-61	3975.41	3458.23	3835.98	7599.37	8145.22	8107.85
YDL081C	RPP1A	1.07867	6.78e-51	1049.8	955.241	960.138	2002.74	2219.73	2065.86
YGR027C	RPS25A	1.07597	3.16e-50	976.391	898.889	1010.48	1997.39	2133.85	1970.23
YGL045W	RIM8	1.07565	1.21e-13	103.341	101.761	100.682	195.998	210.958	239.086
YLR225C	0	1.07539	8.87e-20	171.047	183.279	164.752	374.177	332.306	393.073
YDR209C	0	1.06994	1.73e-06	54.1648	37.7501	31.1198	103.344	84.0098	83.4775
YDL129W	0	1.05804	0.000106721	22.0935	22.4312	21.0516	53.4539	46.6721	45.3858
YPR163C	TIF3	1.05804	2.29e-40	751.892	779.074	854.88	1637.47	1801.54	1556.08
YBR249C	ARO4	1.05605	1.18e-39	541.648	559.139	522.63	1133.22	1198.54	1075.48
YCL005W-A	VMA9	1.05551	0.000245975	17.8174	19.6957	32.0351	67.7083	46.6721	39.7126
YER074W	RPS24A	1.05398	4.76e-33	824.587	672.936	869.525	1610.74	1674.6	1637.13
YPR044C	OPI11	1.05294	0.0331596	4.98886	2.18841	2.74587	10.6908	9.33443	8.10461
YBR025C	OLA1	1.05286	7.17e-50	892.293	896.701	909.797	1883.36	1982.63	1766.8
YLR179C	0	1.0508	2.43e-19	211.67	212.823	275.502	440.104	517.127	493.571
YPL088W	0	1.04903	3.34e-09	77.6837	59.087	66.8161	130.071	134.416	158.04
YBR056W-A	0	1.04902	0.0320851	2.85078	3.28261	4.57645	12.4726	5.60066	10.536
YOL085C	0	1.04792	0.0540437	0	2.18841	0.915289	5.34539	3.73377	4.86276
YFR056C	0	1.04669	0.0519378	0.712694	2.73551	0.915289	5.34539	5.60066	5.67323
YIL018W	RPL2B	1.04193	4.33e-53	2029.75	1929.08	2040.18	3786.32	4418.92	4173.87
YJL171C	0	1.04135	1.36e-22	229.488	222.671	203.194	466.831	434.984	458.721
YHR021C	RPS27B	1.03938	6.95e-40	995.634	856.215	996.75	1828.12	2023.7	2007.51
YJL138C	TIF2	1.03926	2.46e-22	228.062	225.406	252.62	523.848	492.858	449.806
Q0065	AI4	1.03856	0.0127769	4.98886	6.56523	11.8988	21.3816	26.1364	10.536
YOR167C	RPS28A	1.03832	1.99e-31	587.26	520.841	469.543	1033.44	1118.26	1107.9
YGL258W	VEL1	1.03826	0.0553588	2.85078	1.0942	0	7.12719	3.73377	4.86276
YLR075W	RPL10	1.03821	1.62e-35	1056.93	1093.11	1264.01	2097.18	2453.09	2469.47
YOR344C	TYE7	1.03744	2.04e-22	255.145	275.192	237.06	486.431	515.26	578.669
YML083C	0	1.03623	0.0254792	4.27617	3.28261	7.32231	19.5998	7.46754	10.536
YOR182C	RPS30B	1.03329	2.35e-24	330.69	309.113	334.08	571.957	696.348	722.121
YHR193C	EGD2	1.032	6.07e-32	1087.57	978.766	1276.83	2376.92	2348.54	2137.18
YFL034C-A	RPL22B	1.03195	3.03e-08	55.5902	52.5218	56.7479	117.599	108.279	116.706
YER062C	GPP2	1.02796	1.61e-32	496.035	424.551	466.797	910.498	967.047	956.344
YDL228C	0	1.02602	1.9e-06	41.3363	44.3153	33.8657	85.5263	89.6105	80.2356
YJR109C	CPA2	1.02391	7.39e-24	247.305	231.424	250.789	506.03	483.523	498.433
YDL023C	0	1.023	0.00643795	7.12694	16.9602	12.814	21.3816	16.802	42.144
YGR285C	ZUO1	1.02005	5.68e-48	958.574	977.125	979.359	2059.76	2033.04	1855.14
YGL031C	RPL24A	1.01914	1.2e-48	1267.17	1164.23	1112.08	2366.23	2477.36	2368.98
YNL255C	GIS2	1.01683	4.08e-35	447.572	436.041	466.797	933.662	896.105	909.337
YJL051W	IRC8	1.0145	5.45e-06	39.9109	40.4856	33.8657	65.9265	80.2761	89.9611
YDR524W-C	0	1.01398	1.19e-20	282.227	273.551	224.246	579.084	498.458	519.505
YBR157C	ICS2	1.00996	5.86e-07	50.6013	47.0508	50.3409	110.471	78.4092	111.844
YDL050C	0	1.00891	0.0232607	7.12694	5.47102	5.49173	5.34539	24.2695	14.5883
YCR013C	0	1.00801	9.62e-06	502.449	420.722	283.74	873.081	791.559	848.552
YKL001C	MET14	1.00341	3.7e-06	39.9109	46.5037	35.6963	73.0537	87.7436	91.5821
YBR118W	TEF2	1.00153	4.26e-32	1676.26	1460.22	1848.88	3036.18	3586.29	3383.67
YBR104W	YMC2	1.00142	1.04e-07	61.2917	57.4457	56.7479	94.4353	130.682	130.484
YML026C	RPS18B	1.00054	1.95e-52	1359.11	1346.42	1409.55	2685.17	2919.81	2656.69
YGL170C	SPO74	0.999271	0.059839	1.42539	2.73551	1.83058	10.6908	1.86689	6.48369
YDL171C	GLT1	0.99514	2.96e-26	369.888	444.247	447.576	874.863	862.501	799.114
YDR382W	RPP2B	0.994372	3.21e-55	1926.41	1785.19	1871.77	3588.54	3909.26	3653.56
YML073C	RPL6A	0.993636	4.87e-45	1142.45	1160.95	1275.91	2428.59	2464.29	2260.37
YJR078W	BNA2	0.99217	0.010288	13.5412	6.01813	10.9835	32.0724	22.4026	15.3988
YMR009W	ADI1	0.99158	3.96e-07	57.7282	48.145	60.4091	103.344	97.078	128.863
YLR441C	RPS1A	0.988574	1.65e-57	2153.76	2037.96	2192.12	4181.88	4420.78	4096.07
YBR189W	RPS9B	0.986144	1.83e-40	1983.43	1947.14	2172.9	4105.26	4368.51	3669.77
YMR173W-A	0	0.98599	1.14e-09	88.3741	82.6124	73.2231	185.307	156.818	154.798
YER056C-A	RPL34A	0.983698	3.24e-25	789.665	825.577	933.595	1913.65	1715.67	1452.35
YDR374C	PHO92	0.981455	0.063881	0.712694	0.547102	0	1.7818	3.73377	3.24184
YAL038W	CDC19	0.977193	1.2e-49	5052.29	5008.72	5688.52	9750	10693.5	10617
YFR032C	RRT5	0.976272	0.0635901	0	1.0942	0	1.7818	3.73377	3.24184
YML024W	RPS17A	0.974347	2.54e-38	1153.85	989.708	1156.93	2129.25	2232.79	2134.75
YGL058W	RAD6	0.974181	1.07e-09	86.9487	75.5001	99.7665	181.743	164.286	171.818
YEL040W	UTR2	0.972677	1.28e-32	533.808	521.388	487.849	963.952	1065.99	1015.51
YIR034C	LYS1	0.972184	6.08e-12	122.583	123.098	128.14	236.979	209.091	282.851
YDR158W	HOM2	0.971659	2.7e-39	664.944	697.555	717.587	1314.97	1402.03	1371.3
YIR017C	MET28	0.97136	0.0396816	0	0	0	0	1.86689	4.0523
YNL178W	RPS3	0.968671	7.56e-50	2676.17	2436.25	2699.19	5021.11	5399.03	4907.34
YKR057W	RPS21A	0.967966	3.89e-16	241.603	196.41	204.109	370.614	427.517	457.91
YER117W	RPL23B	0.966728	6.03e-44	1017.01	1001.2	1023.29	2100.74	1995.7	1878.65
YKL060C	FBA1	0.96619	6.09e-53	21487	19175.4	21887.3	38902	41381.4	42169.1
YGL054C	ERV14	0.965212	9.77e-15	161.069	140.605	151.023	310.033	289.367	291.766
YGR273C	0	0.964059	0.0408498	0	0	0	3.56359	1.86689	0.810461
YJL189W	RPL39	0.959603	0.0534184	2.85078	1.0942	8.2376	12.4726	9.33443	8.10461
YPL273W	SAM4	0.958793	3.89e-18	220.935	230.33	205.025	395.559	472.322	423.871
YOR234C	RPL33B	0.956059	1.64e-29	508.864	493.486	503.409	953.262	1073.46	919.062
YKL006W	RPL14A	0.955015	2.23e-27	433.318	477.62	431.101	817.845	864.368	925.546
YDR447C	RPS17B	0.954103	7.79e-35	635.011	595.247	639.787	1149.26	1260.15	1218.93
YJR094C	IME1	0.952887	0.00243921	17.8174	18.0544	13.7293	44.5449	29.8702	30.7975
YCR020C-A	MAK31	0.950927	0.000735102	25.657	19.6957	23.7975	33.8542	48.539	54.3009
Q0050	AI1	0.950341	0.00188661	27.7951	22.9783	26.5434	87.3081	50.4059	27.5557
YNL211C	MRX7	0.949249	0.0175217	10.6904	10.942	4.57645	17.818	14.9351	24.3138
YGL009C	LEU1	0.948563	2.12e-24	540.222	692.631	582.124	1195.59	1230.28	1113.57
YOR051C	ETT1	0.947612	1.19e-18	357.773	313.49	291.062	573.739	716.884	589.205
YGR095C	RRP46	0.946473	4.7e-08	72.6948	71.1233	60.4091	131.853	140.016	132.105
YBR085W	AAC3	0.94575	0.00173453	18.5301	15.3189	23.7975	39.1995	31.737	42.9544
YLL045C	RPL8B	0.945136	2.06e-40	1026.99	991.349	1084.62	1976.01	2111.45	1908.64
YDL075W	RPL31A	0.944398	1.27e-36	1269.31	1108.43	1215.5	2188.05	2481.09	2266.05
YOL024W	0	0.942946	0.0638168	0.712694	0	0	5.34539	1.86689	0.810461
YDR064W	RPS13	0.942041	9.75e-39	1472.43	1297.18	1467.21	2547.97	2807.8	2790.42
YNR024W	MPP6	0.941621	0.0011313	17.1047	20.2428	25.6281	39.1995	39.2046	46.1963
YFR036W-A	0	0.941451	0.0197422	4.27617	13.1305	10.0682	30.2906	16.802	15.3988
YNL006W	LST8	0.939913	5.87e-09	91.9376	73.8588	99.7665	181.743	164.286	166.955
YOR169C	0	0.939218	0.00355616	24.9443	22.9783	7.32231	40.9813	39.2046	37.2812
YDR191W	HST4	0.936285	0.0198061	12.8285	10.942	3.66116	12.4726	24.2695	23.5034
YBL077W	0	0.934827	8.28e-05	43.4744	36.6559	28.374	67.7083	91.4774	61.595
YBR191W-A	0	0.934526	0.0856626	0.712694	2.18841	0	1.7818	5.60066	4.86276
YDR151C	CTH1	0.934222	2.23e-10	136.837	107.779	99.7665	210.252	231.494	225.308
YNR069C	BSC5	0.932961	0.00159472	25.657	15.3189	23.7975	32.0724	54.1397	42.9544
YPR154W	PIN3	0.930649	3.25e-15	188.151	176.167	210.516	342.105	356.575	391.453
YMR032W	HOF1	0.930275	0.000304566	25.657	29.5435	26.5434	58.7993	61.6072	46.1963
YBR256C	RIB5	0.928901	1.12e-16	195.991	194.768	186.719	358.141	384.578	367.139
YPL026C	SKS1	0.928816	4.46e-14	158.931	193.674	185.804	334.978	317.37	373.622
YGR144W	THI4	0.928804	0.0175776	9.97772	9.30074	7.32231	24.9452	18.6689	15.3988
YGL102C	0	0.928005	0.00436338	18.5301	25.1667	8.2376	37.4177	33.6039	38.0917
YNL153C	GIM3	0.927372	4.52e-07	59.1536	60.1813	57.6632	115.817	123.214	107.791
YBR183W	YPC1	0.926674	5.73e-14	162.494	154.283	143.7	301.124	293.101	291.766
YKL153W	0	0.925912	1.12e-22	847.393	657.07	709.349	1364.86	1547.65	1321.86
YGR136W	LSB1	0.924761	1.41e-12	146.815	136.776	140.039	240.543	300.569	270.694
YNL162W	RPL42A	0.923714	7.09e-22	623.607	533.972	674.568	1188.46	1263.88	1045.49
YGR139W	0	0.923133	0.0891934	0.712694	2.18841	0.915289	7.12719	3.73377	3.24184
YGR155W	CYS4	0.922139	5.3e-42	918.663	917.491	914.374	1742.6	1687.66	1786.26
YHR089C	GAR1	0.920122	1.56e-24	364.899	378.595	390.828	671.738	759.822	722.121
YPL239W	YAR1	0.919342	4.32e-12	126.86	127.475	130.886	228.07	250.163	253.674
YKR069W	MET1	0.918019	5.46e-05	32.7839	35.5616	48.5103	76.6173	69.0748	77.8042
YGL205W	POX1	0.91786	0.00164238	17.8174	18.6015	27.4587	42.7631	35.4708	45.3858
YGR020C	VMA7	0.916435	1.58e-20	272.962	263.156	274.587	516.721	524.595	499.244
YBR045C	GIP1	0.915365	0.0130081	8.55233	10.942	12.814	23.1634	20.5357	22.6929
YDR385W	EFT2	0.914344	2.01e-20	282.94	276.287	273.671	500.685	560.066	520.316
YPL016W	SWI1	0.913713	1.52e-07	69.844	73.3117	74.1384	162.144	113.88	139.399
YPL087W	YDC1	0.913288	1.68e-14	265.835	225.953	204.109	402.686	421.916	487.897
YPR127W	0	0.911473	3.49e-14	177.461	165.772	183.973	304.687	326.705	356.603
YMR260C	TIF11	0.910494	6.55e-26	416.926	393.914	427.44	796.463	750.488	782.905
YLR449W	FPR4	0.910368	6.08e-17	381.291	403.761	486.934	833.881	892.371	689.702
YLR325C	RPL38	0.908806	7.64e-26	590.824	533.972	551.004	951.48	1058.52	1132.21
YPL090C	RPS6A	0.908165	6.6e-23	534.521	478.167	588.531	978.207	1092.13	947.429
YER071C	TDA2	0.907769	0.000608361	32.0712	27.9022	19.2211	51.6721	56.0066	50.2486
YLR420W	URA4	0.907738	1.28e-17	263.697	287.776	230.653	488.212	502.192	495.192
YLR168C	UPS2	0.907443	4.57e-06	48.4632	49.2392	56.7479	105.126	87.7436	100.497
YLR154W-C	TAR1	0.905005	0.0807165	15886.7	7557.12	27161.2	79327.4	40588	12862
YGR108W	CLB1	0.900713	9.7e-07	56.3028	69.482	63.1549	135.417	121.348	108.602
YER188W	0	0.898971	0.0416582	8.55233	6.56523	3.66116	10.6908	22.4026	10.536
YBR084C-A	RPL19A	0.898921	1.29e-39	1302.09	1228.79	1234.72	2423.24	2425.08	2209.32
YGR202C	PCT1	0.895062	2.75e-12	162.494	144.435	134.547	276.179	280.033	274.746
YOL132W	GAS4	0.89306	0.0304672	7.83964	9.84784	5.49173	23.1634	16.802	12.1569
YIL052C	RPL34B	0.890607	1.8e-26	782.538	709.045	825.591	1421.87	1564.45	1331.59
YOL127W	RPL25	0.890193	5.62e-46	1829.49	1702.04	1775.66	3344.43	3351.06	3169.71
YOL097C	WRS1	0.889009	2.76e-22	394.833	436.041	398.151	696.683	813.962	778.042
YBR076W	ECM8	0.887757	0.0842824	4.27617	3.82972	0.915289	7.12719	3.73377	11.3465
YPL238C	0	0.887517	0.0814919	3.56347	2.18841	3.66116	3.56359	11.2013	8.10461
YER091C	MET6	0.8871	2.78e-36	820.311	790.016	787.149	1486.02	1512.18	1453.97
YLR154W-F	0	0.886887	0.0946889	2131.67	763.208	3388.4	10127.7	5501.71	1667.93
YGR213C	RTA1	0.884225	0.00948874	12.8285	11.4891	18.3058	23.1634	28.0033	30.7975
YNL302C	RPS19B	0.883353	2.61e-29	1007.75	883.57	976.613	1644.6	1745.54	1893.24
YBR284W	0	0.882843	0.00928881	14.9666	15.3189	15.5599	16.0362	31.737	39.7126
YPL220W	RPL1A	0.882535	3.54e-20	322.851	308.566	311.198	548.794	573.134	614.329
YDL124W	0	0.880586	4.32e-43	1240.8	1182.84	1237.47	2270.01	2242.13	2239.3
YDR276C	PMP3	0.88042	5.52e-15	244.454	213.917	215.093	379.523	410.715	448.185
YKL211C	TRP3	0.879928	2.32e-13	171.047	164.131	177.566	318.942	293.101	330.668
YPR016W-A	0	0.878409	0.0581116	2.13808	7.11233	6.40702	14.2544	13.0682	8.91507
YOR152C	ATG40	0.878127	0.000172198	37.7728	38.2972	35.6963	85.5263	50.4059	74.5624
YBL086C	0	0.877977	2.9e-10	122.583	123.645	125.395	201.343	263.231	226.929
YLR154C-G	0	0.877833	0.0796798	2358.31	1106.79	3450.64	9655.56	5008.85	1956.45
YDL191W	RPL35A	0.877611	6.29e-08	102.628	94.1016	116.242	147.889	197.89	224.498
YBR201C-A	0	0.877544	0.0471546	7.12694	6.01813	4.57645	14.2544	14.9351	10.536
YNL217W	0	0.877458	1.23e-07	81.2471	73.8588	89.6983	137.198	147.484	163.713
YCR012W	PGK1	0.875361	3.59e-50	7611.57	6973.91	7302.18	12768.4	13531.2	13904.3
YDL082W	RPL13A	0.875097	1.23e-34	935.055	992.444	1001.33	1849.51	1853.82	1697.92
YNL065W	AQR1	0.874578	0.00011276	36.3474	45.4095	36.6116	89.0899	76.5423	64.0264
YNL212W	VID27	0.873902	1.97e-11	143.964	175.073	143.7	263.706	296.835	297.439
YJL080C	SCP160	0.872977	2.22e-27	727.661	824.483	765.182	1509.18	1454.3	1317
YCR053W	THR4	0.872815	1.72e-31	872.338	914.208	789.894	1575.11	1596.19	1573.91
YGL030W	RPL30	0.870422	2.37e-32	1238.66	1108.98	1228.32	2031.25	2301.87	2211.75
YNL251C	NRD1	0.869828	6.16e-08	78.3964	87.5364	95.1901	146.107	162.419	170.197
YPR074C	TKL1	0.869558	4.05e-42	1281.42	1328.91	1358.29	2389.39	2492.29	2387.62
YEL039C	CYC7	0.868379	0.000165764	35.6347	38.8443	32.9504	64.1447	74.6754	65.6473
YDR516C	EMI2	0.866978	9.44e-25	605.077	562.421	629.719	997.807	1110.8	1161.39
YCR024C-A	PMP1	0.865232	1.02e-05	89.7995	64.5581	54.9173	138.98	100.812	145.883
YPR013C	CMR3	0.863497	6.68e-06	54.8775	64.5581	55.8326	128.289	93.3443	106.17
YGL037C	PNC1	0.86348	1.68e-35	1044.81	959.617	1010.48	1772.89	1885.55	1835.69
YBR018C	GAL7	0.862078	0.040624	7.83964	8.75364	5.49173	12.4726	13.0682	19.4511
YNL277W	MET2	0.861572	8.14e-05	34.2093	48.145	56.7479	78.3991	97.078	83.4775
YGR051C	0	0.859931	0.0966435	2.85078	2.73551	2.74587	7.12719	3.73377	8.91507
YDL130W	RPP1B	0.859576	5.26e-25	924.364	753.36	893.322	1510.96	1609.26	1552.03
YMR101C	SRT1	0.858952	0.110631	1.42539	2.73551	0.915289	7.12719	5.60066	3.24184
YAL061W	BDH2	0.858079	4.19e-19	625.033	556.95	676.399	1149.26	974.514	1234.33
YOR312C	RPL20B	0.857044	7.11e-41	1332.74	1298.82	1365.61	2362.66	2501.63	2390.05
YOR317W	FAA1	0.856681	5.73e-19	644.988	697.008	514.392	1161.73	1118.26	1114.38
YCR024C-B	0	0.855322	1.5e-19	415.501	415.798	354.217	743.01	668.345	744.813
YLR333C	RPS25B	0.854832	4.64e-22	504.588	476.526	554.665	924.753	996.917	870.435
YMR136W	GAT2	0.852423	2.14e-15	224.499	235.801	216.923	431.195	405.114	400.368
YOR049C	RSB1	0.851779	5.64e-06	58.4409	61.8226	54.9173	117.599	102.679	104.549
YMR039C	SUB1	0.848907	1.34e-12	224.499	210.087	259.027	427.631	470.455	367.139
YOR303W	CPA1	0.847952	7.13e-16	367.038	359.993	374.353	732.319	539.53	709.153
YJR064W	CCT5	0.847547	4.56e-22	431.893	406.497	458.56	782.209	806.494	753.728
YGR124W	ASN2	0.846204	2.01e-34	1161.69	1125.39	1218.25	1990.27	2206.66	2112.06
YBR006W	UGA2	0.845377	4.53e-11	198.129	151	201.364	343.887	328.572	320.132
YLR185W	RPL37A	0.845363	4.46e-22	566.592	538.896	608.667	1017.41	1133.2	949.86
YOR058C	ASE1	0.845325	6.59e-05	49.8886	44.8624	39.3574	89.0899	78.4092	81.0461
YDL243C	AAD4	0.844639	0.0172873	14.9666	12.5834	10.0682	23.1634	20.5357	28.3661
YNL285W	0	0.843542	0.0868021	4.98886	2.18841	4.57645	10.6908	7.46754	8.10461
YOR153W	PDR5	0.842529	2.96e-27	2892.83	2970.22	2904.21	5436.26	4529.06	5780.21
YKL037W	AIM26	0.842237	0.119562	1.42539	1.64131	1.83058	1.7818	7.46754	4.86276
YLR198C	0	0.841824	0.00010593	53.4521	42.1269	36.6116	80.1809	78.4092	84.2879
YNL266W	0	0.841471	0.102144	0	1.0942	0	0	5.60066	2.43138
YDL170W	UGA3	0.840657	2.61e-05	52.7394	55.2573	44.8492	97.9989	89.6105	94.0134
YKL156W	RPS27A	0.840595	1.44e-13	194.566	192.033	216.008	343.887	373.377	363.897
YHR010W	RPL27A	0.840423	1.23e-28	1045.52	921.32	1080.04	1769.32	1870.62	1819.48
Q0045	COX1	0.838216	0.00450148	17.8174	26.808	27.4587	62.3629	48.539	29.987
YFR033C	QCR6	0.837625	9.56e-12	178.886	158.113	175.735	308.251	332.306	286.903
YGR103W	NOP7	0.837492	2.21e-20	513.853	587.588	594.023	1070.86	1071.59	916.631
YIL114C	POR2	0.837171	0.000125081	39.9109	49.7863	46.6797	62.3629	91.4774	93.203
YOL081W	IRA2	0.835885	3.73e-16	281.514	318.414	283.74	580.866	504.059	510.59
YDR426C	0	0.835771	0.119322	0.712694	1.64131	3.66116	5.34539	5.60066	4.86276
YPL187W	MF(ALPHA)1	0.83577	0.119295	0.712694	0.547102	0.915289	1.7818	3.73377	3.24184
YNL180C	RHO5	0.835146	9.09e-15	249.443	226.5	230.653	415.159	399.513	444.943
YGR264C	MES1	0.834217	8.91e-21	493.897	558.044	458.56	898.026	933.443	887.455
YIL078W	THS1	0.833379	9e-31	1203.03	1369.94	1185.3	2246.85	2268.27	2214.99
YHR141C	RPL42B	0.833044	9.49e-17	824.587	810.258	1002.24	1692.71	1708.2	1332.4
YGL148W	ARO2	0.832757	8.6e-23	503.875	509.352	524.461	887.335	1002.52	868.814
YDR023W	SES1	0.830793	2.91e-34	1026.28	1086	1010.48	1870.89	1810.88	1886.75
YLR162W	0	0.829368	0.113443	1967.75	915.302	3801.2	9780.29	5231.01	1574.73
YOR267C	HRK1	0.826869	2.98e-21	413.363	445.341	447.576	751.919	825.163	754.539
YJL136C	RPS21B	0.825035	8.74e-22	744.053	658.164	651.686	1090.46	1276.95	1276.48
YNL097C	PHO23	0.824486	5e-05	59.8663	47.5979	59.4938	78.3991	100.812	115.085
YDR025W	RPS11A	0.823968	5.21e-26	1235.81	1087.09	1305.2	2134.59	2262.66	2043.17
YGR148C	RPL24B	0.823918	1.21e-31	928.641	934.451	929.018	1673.11	1726.87	1570.67
YOR204W	DED1	0.821992	2.74e-15	280.089	317.319	312.114	473.958	573.134	564.081
YBR250W	SPO23	0.819893	0.0810088	6.41425	3.28261	5.49173	16.0362	7.46754	8.91507
YCL050C	APA1	0.818512	6.13e-22	464.677	459.019	465.882	771.518	875.569	813.703
YBR039W	ATP3	0.816273	9.88e-15	271.537	239.631	240.721	438.322	438.718	451.427
YLL042C	ATG10	0.815577	0.0707137	7.12694	6.01813	4.57645	19.5998	7.46754	10.536
YOR092W	ECM3	0.814226	4.76e-10	143.252	130.757	147.362	242.324	253.896	248.001
YOR102W	0	0.813246	0.00818169	19.2427	21.8841	15.5599	46.3267	33.6039	29.1766
YGR237C	0	0.812595	1.45e-11	179.599	223.218	186.719	336.76	365.91	346.877
YER145C-A	0	0.811433	0.0854794	3.56347	6.56523	4.57645	14.2544	5.60066	11.3465
YIL133C	RPL16A	0.811344	8.57e-26	1110.38	967.824	976.613	1689.14	1902.36	1786.26
YER073W	ALD5	0.810153	9.89e-12	182.45	212.276	226.076	333.196	397.647	363.897
YEL014C	0	0.809232	0.105291	5.70155	3.28261	1.83058	10.6908	9.33443	5.67323
YDR174W	HMO1	0.809096	1.04e-14	307.171	335.374	263.603	548.794	530.195	528.42
YGR094W	VAS1	0.809084	2.19e-30	1189.49	1253.41	1128.55	2038.38	2219.73	2033.45
YER079W	0	0.807661	1.33e-08	129.71	117.627	115.326	215.597	238.961	194.511
YKL080W	VMA5	0.8039	8.77e-24	526.681	560.233	525.376	946.134	948.378	935.272
YLR150W	STM1	0.803577	1.73e-31	2246.41	2328.47	2586.61	3993.01	4400.25	4128.49
YBR121C	GRS1	0.801835	2.92e-27	1081.87	1164.23	1004.07	1886.92	1823.95	1971.04
YCR031C	RPS14A	0.799036	1.29e-25	1042.67	983.69	1145.94	1724.78	1900.49	1891.62
YER158W-A	0	0.798496	0.00404032	19.9554	25.7138	32.0351	39.1995	42.9384	54.3009
YDR533C	HSP31	0.79649	2.41e-12	215.946	218.841	198.618	347.451	356.575	397.126
YPL130W	SPO19	0.79468	0.104986	0	0.547102	0	1.7818	3.73377	0.810461
YBR166C	TYR1	0.794192	3.11e-08	119.733	107.232	117.157	203.125	214.692	188.027
YDR544C	0	0.794163	0.0733072	0	0	0	3.56359	1.86689	0
YBR255C-A	0	0.794149	0.00343749	23.5189	22.9783	34.781	53.4539	52.2728	41.3335
YOL086C	ADH1	0.794062	4.05e-41	13436.4	12473.9	13830	22133.5	22899.2	23958.8
YGL188C	0	0.793214	0.12404	3.56347	3.28261	1.83058	5.34539	11.2013	4.86276
YGL123W	RPS2	0.79223	2.9e-30	2927.04	2701.59	3048.83	4832.23	5432.64	4799.55
YOL039W	RPP2A	0.790238	3.3e-26	1080.44	1000.65	1020.55	1662.42	1775.41	1919.98
YBL078C	ATG8	0.790208	9.06e-05	52.0267	57.9928	46.6797	106.908	84.0098	89.1507
YGR118W	RPS23A	0.788404	5.66e-27	1049.8	993.538	1106.58	1785.36	1935.96	1736.82
YFR004W	RPN11	0.787721	3.23e-17	338.53	324.432	342.318	598.684	578.734	566.512
YEL051W	VMA8	0.787432	2.22e-18	413.363	385.707	421.033	741.228	707.55	669.441
YPL265W	DIP5	0.785429	3.2e-13	319.287	268.627	270.926	511.376	446.186	522.747
YMR173W	DDR48	0.785327	7.68e-11	310.735	275.192	393.574	587.993	608.605	503.296
YLR264C-A	0	0.78348	0.000120253	62.0044	53.0689	42.1033	92.6535	93.3443	92.3925
YKL032C	IXR1	0.782825	1.69e-12	212.383	236.895	259.942	391.995	412.582	416.577
YML119W	0	0.780184	0.00221349	25.657	30.6377	35.6963	62.3629	56.0066	47.0067
YOL120C	RPL18A	0.779693	3.65e-27	1476.7	1338.76	1523.04	2351.97	2639.78	2467.04
YLR197W	NOP56	0.778515	1.66e-24	688.463	767.037	720.332	1282.89	1224.68	1240.82
YFL011W	HXT10	0.777664	0.152398	0.712694	0.547102	2.74587	5.34539	0	5.67323
YBL092W	RPL32	0.776323	4.59e-25	2044.01	1917.05	2296.46	3529.74	3815.91	3399.07
YPR170W-B	0	0.776189	5.44e-05	76.971	56.8986	71.3925	119.38	145.617	98.0657
YMR061W	RNA14	0.774032	3.7e-09	131.136	142.794	146.446	238.761	248.296	238.275
YDL059C	RAD59	0.773047	0.0139419	21.3808	14.2247	20.1364	37.4177	26.1364	34.8498
YLR119W	SRN2	0.772394	0.00423098	27.0824	21.8841	30.2045	44.5449	50.4059	44.5753
YAR028W	0	0.772173	2.2e-06	79.1091	93.0074	82.376	153.235	149.351	141.831
YEL044W	IES6	0.770406	0.000517295	35.6347	44.8624	54.0021	80.1809	67.2079	83.4775
YPL249C-A	RPL36B	0.76963	0.00395091	22.8062	42.674	40.2727	51.6721	48.539	81.0461
YKL132C	RMA1	0.768065	0.00486319	19.2427	30.0906	32.0351	42.7631	48.539	51.059
YLR292C	SEC72	0.767938	2.53e-06	89.0868	107.779	107.089	174.616	212.825	146.693
YER009W	NTF2	0.767073	5.9e-15	348.507	305.283	356.047	561.266	560.066	592.447
YGR192C	TDH3	0.766702	5.42e-36	24549.5	22929.1	26032.7	39846.3	42159.9	43248.6
YJL152W	0	0.765663	0.000336296	49.8886	45.4095	40.2727	85.5263	78.4092	74.5624
YMR194W	RPL36A	0.76551	7.57e-13	285.79	257.685	246.213	486.431	421.916	444.132
YMR116C	ASC1	0.764524	4.32e-29	2388.24	2132.06	2396.23	3736.43	3884.99	4126.87
YHR063W-A	0	0.763624	0.0030097	41.3363	36.1088	21.9669	71.2719	48.539	57.5427
YDL236W	PHO13	0.762781	1.33e-11	237.327	207.899	252.62	406.25	406.981	376.864
YBR048W	RPS11B	0.762254	2.71e-24	894.431	837.614	907.051	1491.36	1400.16	1574.73
YMR142C	RPL13B	0.761786	2.76e-28	1631.36	1623.8	1815.02	2813.46	3031.82	2770.97
YOL121C	RPS19A	0.760718	1.01e-16	689.175	579.381	658.093	971.08	1194.81	1103.85
YOR369C	RPS12	0.760207	1.32e-24	2006.23	1665.38	1825.09	2984.51	3100.9	3231.31
YPL260W	0	0.758267	4.69e-12	315.011	339.751	278.248	605.811	472.322	517.884
YML074C	FPR3	0.758044	1.4e-20	715.545	713.968	805.454	1275.77	1344.16	1178.41
YER036C	ARB1	0.757406	2.67e-26	905.834	925.15	855.795	1464.64	1540.18	1548.79
YPR119W	CLB2	0.756556	0.00470863	31.3585	24.6196	25.6281	39.1995	52.2728	50.2486
YMR251W-A	HOR7	0.753269	8.19e-06	828.863	630.262	756.029	1074.42	1224.68	1474.23
YJR025C	BNA1	0.75307	1.79e-08	159.644	160.848	131.802	279.742	229.627	261.779
YHR047C	AAP1	0.752959	6.19e-06	81.2471	91.3661	85.1219	121.162	156.818	158.85
YAL018C	LDS1	0.751759	0.084348	0	0	0	0	1.86689	2.43138
YOR257W	CDC31	0.751028	4.71e-05	65.5679	69.482	67.7314	103.344	102.679	133.726
YJL218W	0	0.750764	0.0297831	16.392	15.866	10.0682	26.727	31.737	21.072
YJR045C	SSC1	0.750332	1.47e-37	2019.06	2066.95	2078.62	3469.16	3530.28	3394.21
YDR042C	0	0.75008	0.167754	0	2.73551	0.915289	3.56359	3.73377	4.0523
YMR242C	RPL20A	0.749794	3.77e-28	1131.76	1113.35	1042.51	1808.52	1893.02	1845.42
YBR093C	PHO5	0.749243	0.00330396	30.6459	30.6377	30.2045	40.9813	59.7403	56.7323
YOR220W	RCN2	0.749044	6.59e-12	290.067	268.627	252.62	402.686	464.854	495.192
YNL155W	CUZ1	0.748105	1.24e-08	133.987	151.547	152.853	265.488	238.961	239.896
YHR068W	DYS1	0.747789	1.16e-18	434.744	453.548	467.713	767.955	754.222	760.212
YLR218C	COA4	0.747587	0.0125773	20.6681	17.5073	32.0351	28.5088	48.539	42.9544
YNL244C	SUI1	0.746654	7.37e-14	328.552	317.866	334.08	506.03	528.329	601.362
YEL054C	RPL12A	0.74642	1.12e-13	418.352	444.794	514.392	792.9	847.566	690.513
YLR099W-A	MIM2	0.744255	0.00440729	31.3585	24.0725	51.2562	57.0175	63.4741	59.9741
YDL123W	SNA4	0.743149	0.00124575	36.3474	40.4856	42.1033	65.9265	84.0098	58.3532
YGR023W	MTL1	0.743097	8.27e-07	122.583	123.098	118.072	156.798	227.76	225.308
YDL136W	RPL35B	0.742973	6.97e-06	102.628	81.5182	85.1219	165.707	132.549	155.608
YLR108C	0	0.739549	1.74e-06	96.2137	97.9313	97.0206	179.962	166.153	150.746
YMR002W	MIX17	0.736591	1.89e-10	285.79	249.479	323.097	434.759	543.264	457.91
YER156C	0	0.736342	1.1e-09	193.14	188.203	227.907	372.396	334.172	316.08
YMR294W-A	0	0.736059	0.00155518	49.1759	31.7319	42.1033	74.8355	72.8085	63.2159
YDR525W-A	SNA2	0.735725	0.0379324	12.1158	14.2247	11.8988	23.1634	24.2695	21.8824
YOR276W	CAF20	0.734973	2.8e-05	74.8329	66.1994	75.969	126.508	123.214	116.706
YDL177C	0	0.734553	0.0113789	23.5189	19.1486	24.7128	33.8542	46.6721	36.4707
YOR293W	RPS10A	0.733756	3.46e-19	1082.58	1010.5	1238.39	1835.25	1965.83	1753.84
YGR061C	ADE6	0.733734	5.72e-18	508.864	556.95	535.444	926.535	927.842	833.154
YGR169C-A	LSO2	0.733558	0.000352855	54.8775	52.5218	77.7996	124.726	106.412	85.0984
YMR143W	RPS16A	0.732897	2.29e-23	858.797	848.556	922.611	1386.24	1523.38	1464.5
YPL051W	ARL3	0.732895	0.00395823	31.3585	38.2972	24.7128	53.4539	61.6072	51.059
YJR105W	ADO1	0.73272	2.64e-20	818.173	788.374	844.812	1222.31	1450.57	1401.29
YOL040C	RPS15	0.729715	1.28e-32	1596.44	1557.6	1545.92	2546.19	2621.11	2635.62
YMR272C	SCS7	0.729593	5.61e-15	415.501	420.175	477.781	709.155	679.546	778.042
YHR104W	GRE3	0.729328	1.48e-15	442.583	398.29	383.506	671.738	700.082	670.251
YLR432W	IMD3	0.72856	5.01e-20	570.155	564.61	563.818	914.062	989.449	923.925
YLR285W	NNT1	0.727905	7.92e-07	106.904	104.497	108.919	185.307	169.887	179.112
YGR240C	PFK1	0.727543	1.15e-27	1598.57	1719.54	1714.34	2890.08	2608.04	2842.29
YML063W	RPS1B	0.727259	1.57e-23	2659.06	2616.79	3065.3	4605.95	4883.77	4352.98
YPL212C	PUS1	0.726932	1.7e-08	148.953	171.79	147.362	265.488	250.163	266.642
YDR248C	0	0.726861	0.00021555	53.4521	62.9168	60.4091	85.5263	121.348	94.0134
YOR385W	0	0.726818	5.17e-07	126.86	131.305	107.089	204.907	184.822	218.824
YPL237W	SUI3	0.726318	1.13e-15	416.213	391.178	398.151	653.92	716.884	638.643
YNR010W	CSE2	0.724675	0.016934	16.392	25.7138	22.8822	24.9452	46.6721	40.523
YLL018C	DPS1	0.724561	1.19e-26	1118.22	1134.14	1170.65	1961.76	1906.09	1809.76
YFR031C-A	RPL2A	0.724535	8.27e-27	1300.67	1261.07	1377.51	2184.48	2249.6	2091.8
YGR034W	RPL26B	0.722599	1.12e-15	727.661	666.371	836.574	1159.95	1332.96	1194.62
YOR306C	MCH5	0.721653	0.00174216	37.0601	35.5616	52.1715	62.3629	74.6754	70.5101
YLR359W	ADE13	0.721309	8.41e-19	608.641	556.403	603.175	921.189	993.183	998.488
YJL126W	NIT2	0.720994	0.00245469	35.6347	35.0145	50.3409	51.6721	70.9416	76.1833
YOR268C	0	0.719659	0.176267	0	2.18841	0	3.56359	1.86689	3.24184
YGR204W	ADE3	0.719124	1.31e-18	833.14	862.233	983.02	1359.51	1514.04	1530.96
YGL008C	PMA1	0.719081	5.21e-36	6261.02	6761.09	6893.96	10696.1	11018.4	11106.6
YGR214W	RPS0A	0.719009	2.97e-25	1561.51	1424.11	1557.82	2348.41	2617.37	2518.91
YPR132W	RPS23B	0.718181	3.23e-22	1098.97	984.784	1117.57	1730.13	1842.62	1705.21
YNR001C	CIT1	0.718171	8.19e-21	957.148	897.795	911.628	1450.38	1441.24	1648.48
YMR255W	GFD1	0.718134	4.2e-06	96.2137	92.4603	91.5289	156.798	160.552	150.746
YMR121C	RPL15B	0.71682	4.66e-05	69.844	68.9349	82.376	115.817	132.549	119.138
YHR039C-A	VMA10	0.715683	5.36e-14	409.087	368.2	435.678	645.011	711.283	641.885
YPR059C	0	0.713584	0.178968	2.13808	1.64131	3.66116	3.56359	9.33443	4.0523
YLR136C	TIS11	0.711934	0.000479504	47.7505	53.0689	52.1715	90.8717	87.7436	79.4252
YMR007W	0	0.711862	0.181479	4.98886	1.64131	0.915289	10.6908	5.60066	2.43138
YEL033W	MTC7	0.706246	8.87e-10	481.781	440.964	325.843	721.628	698.215	644.316
YHR007C	ERG11	0.706061	4.09e-25	959.286	929.527	959.223	1535.91	1566.32	1550.41
YDR529C	QCR7	0.705863	3.98e-08	173.185	166.866	219.669	297.56	324.838	293.387
YNR051C	BRE5	0.705789	1.7e-13	364.187	390.084	342.318	582.648	645.942	579.479
YMR062C	ARG7	0.705651	3.11e-09	201.692	214.464	185.804	317.16	308.036	357.413
YDR524C-B	0	0.705113	3.43e-05	1333.45	1161.5	1636.54	1965.32	2376.54	2470.28
YAL027W	SAW1	0.704462	0.0041644	35.6347	32.279	32.9504	46.3267	63.4741	58.3532
YDR500C	RPL37B	0.704342	2.22e-15	637.861	523.03	587.616	942.571	995.05	921.494
YOR128C	ADE2	0.704237	4.44e-10	220.935	251.667	272.756	438.322	405.114	381.727
YDL061C	RPS29B	0.704105	1.11e-10	319.287	344.674	390.828	486.431	638.475	594.068
YKR005C	0	0.70351	0.0862072	8.55233	8.20653	9.15289	19.5998	18.6689	10.536
YNL096C	RPS7B	0.703014	3e-21	831.002	802.052	819.184	1325.66	1418.83	1269.18
YPL264C	0	0.70248	0.0497231	10.6904	14.2247	18.3058	30.2906	13.0682	29.1766
YKL152C	GPM1	0.702317	2.06e-20	5068.68	4324.3	4968.19	7070.17	8393.52	7947.38
YOR131C	0	0.702038	2.77e-05	78.3964	85.8951	78.7149	144.326	132.549	127.242
YHR082C	KSP1	0.701327	1.66e-09	348.507	399.932	288.316	502.467	573.134	620.002
YER100W	UBC6	0.701263	8.9e-07	154.655	184.921	151.938	247.67	336.039	236.655
YPR025C	CCL1	0.701235	0.000151971	77.6837	84.8009	57.6632	137.198	126.948	108.602
YKL128C	PMU1	0.70023	1.73e-06	104.053	113.797	117.157	176.398	181.088	188.837
Q0075	AI5_BETA	0.699559	0.038183	15.6793	21.337	11.8988	35.6359	33.6039	20.2615
YNL108C	0	0.699316	0.00878869	29.9332	32.8261	24.7128	42.7631	41.0715	59.9741
YCR102W-A	0	0.697842	0.141723	0	0.547102	0	0	3.73377	1.62092
YGR088W	CTT1	0.697295	3.24e-12	411.225	338.109	372.523	643.229	561.932	615.14
YKR093W	PTR2	0.696496	0.000233577	58.4409	77.6885	64.0702	124.726	113.88	98.0657
YPL234C	VMA11	0.695937	1.94e-11	257.283	257.138	250.789	406.25	421.916	417.387
YBR238C	0	0.69584	1.65e-06	112.606	121.457	107.089	192.434	190.422	179.922
YJR094W-A	RPL43B	0.695034	1.66e-12	347.082	323.337	365.2	509.594	588.069	576.238
YJL088W	ARG3	0.694651	0.0167347	28.5078	26.808	16.4752	32.0724	44.8052	44.5753
YDR450W	RPS18A	0.692658	6.61e-21	1390.47	1283.5	1438.83	2343.06	2275.73	2054.52
YLR293C	GSP1	0.692407	9.22e-24	996.347	1025.82	1069.06	1664.2	1715.67	1629.03
YDR510C-A	0	0.691734	0.00242019	69.844	51.4276	32.9504	80.1809	84.0098	91.5821
YHR146W	CRP1	0.68926	5.65e-16	515.278	524.124	510.731	912.28	804.628	799.925
YKL164C	PIR1	0.688934	1.41e-19	740.489	700.838	699.281	1117.19	1213.48	1133.83
YBL027W	RPL19B	0.687531	5.5e-22	1753.94	1555.41	1696.95	2727.93	2839.53	2523.77
YLR244C	MAP1	0.687187	1.87e-15	427.617	426.74	418.287	694.901	690.748	674.303
YNL173C	MDG1	0.686445	7.51e-09	243.029	209.54	281.909	397.341	410.715	376.864
YGR177C	ATF2	0.685877	0.013292	23.5189	26.808	24.7128	48.1085	37.3377	40.523
YCL059C	KRR1	0.685874	7.53e-08	178.174	164.678	161.091	265.488	308.036	251.243
YDR002W	YRB1	0.685244	3.1e-16	573.006	582.117	616.905	928.316	1039.86	898.801
YEL026W	SNU13	0.685118	3.68e-11	310.022	292.153	281.909	507.812	496.591	436.838
YNL117W	MLS1	0.684866	0.0626446	16.392	8.75364	12.814	21.3816	26.1364	18.6406
YGL189C	RPS26A	0.684027	1.03e-20	1676.97	1574.56	1753.69	2556.88	2944.08	2563.49
YOR210W	RPB10	0.684015	0.00103653	49.1759	47.0508	51.2562	89.0899	74.6754	77.8042
YGL234W	ADE5,7	0.683673	5.13e-12	470.378	481.45	612.328	814.281	866.235	832.343
YGL088W	0	0.680863	0.175023	35.6347	13.6776	25.6281	90.8717	39.2046	19.4511
YKL083W	0	0.680722	0.0683696	10.6904	15.866	10.0682	14.2544	31.737	19.4511
YOR065W	CYT1	0.680533	6.8e-07	191.715	199.145	190.38	254.797	285.633	381.727
YDL173W	PAR32	0.680322	2.29e-05	109.042	117.627	136.378	146.107	240.828	198.563
YPL079W	RPL21B	0.679819	2.35e-19	925.077	898.889	983.02	1448.6	1622.32	1441
YNL008C	ASI3	0.679113	1.98e-06	161.069	143.888	117.157	213.816	220.292	245.57
YHR049C-A	0	0.679081	0.151228	5.70155	4.92392	4.57645	8.90899	7.46754	11.3465
YIL148W	RPL40A	0.678409	1.4e-19	963.563	955.241	1072.72	1527	1685.8	1580.4
YDL213C	NOP6	0.677075	8.11e-06	109.755	126.928	114.411	192.434	222.159	163.713
YER177W	BMH1	0.677043	7.75e-29	1947.08	1985.43	1969.7	3029.06	3149.44	3259.67
YGL039W	0	0.676401	0.000737218	52.7394	66.1994	55.8326	78.3991	97.078	106.17
YGR243W	MPC3	0.676231	2.3e-08	222.361	192.033	178.481	331.414	308.036	316.08
YJR103W	URA8	0.675872	3.82e-10	235.902	239.084	260.857	390.214	414.449	378.485
YLR339C	0	0.675659	9.43e-07	171.047	186.562	259.942	324.287	313.637	344.446
YBR196C	PGI1	0.675554	4.97e-26	4044.54	3918.89	4481.26	6412.69	6702.12	6773.83
YLR370C	ARC18	0.675098	1.29e-07	181.737	159.207	151.023	274.397	263.231	256.916
YJL159W	HSP150	0.675077	3.75e-20	3412.38	3078.54	3768.24	5226.01	5486.78	5678.09
YPR057W	BRR1	0.674053	0.00191861	53.4521	49.2392	41.188	78.3991	63.4741	89.1507
YKL028W	TFA1	0.672129	1.11e-06	135.412	131.305	162.921	215.597	222.159	242.328
YBR279W	PAF1	0.671458	3.47e-08	203.118	174.526	199.533	286.869	334.172	302.302
YOL109W	ZEO1	0.670458	1.98e-17	1057.64	1017.61	1069.97	1712.31	1823.95	1503.4
YMR070W	MOT3	0.668934	1.37e-06	124.721	136.776	157.43	212.034	238.961	218.824
YFL028C	CAF16	0.668175	4.84e-05	95.501	87.5364	88.783	121.162	154.951	156.419
YGL021W	ALK1	0.667192	0.000556361	54.1648	91.9132	76.8843	112.253	128.815	120.759
YDR418W	RPL12B	0.66592	7.27e-13	604.365	562.968	655.347	1069.08	980.115	863.141
YOL126C	MDH2	0.665433	1.82e-12	375.59	354.522	374.353	634.32	563.799	563.27
YGL226C-A	OST5	0.664739	0.000108317	91.2249	77.6885	72.3078	122.944	130.682	132.916
YEL017C-A	PMP2	0.663584	0.000177679	96.2137	70.0291	88.783	144.326	151.218	117.517
YHR215W	PHO12	0.662525	0.19183	2.13808	4.92392	3.66116	5.34539	7.46754	8.10461
YER025W	GCD11	0.661809	6.01e-16	590.824	605.095	599.514	876.644	953.978	1004.97
YGR230W	BNS1	0.661524	0.104124	9.97772	8.20653	8.2376	17.818	14.9351	13.7778
YGL245W	GUS1	0.661031	1.54e-22	1270.73	1262.71	1339.98	1956.41	2152.52	2025.34
YOL058W	ARG1	0.660939	1.55e-08	198.129	194.221	216.008	301.124	321.104	336.341
YDR429C	TIF35	0.660866	1.08e-15	511.714	512.088	526.291	851.699	821.43	790.199
YJL082W	IML2	0.657855	4.07e-10	253.719	260.421	273.671	391.995	442.452	413.335
YDR071C	PAA1	0.657292	6.73e-10	265.835	264.798	257.196	443.668	433.117	383.348
YIL067C	0	0.657073	0.00142066	54.1648	54.1631	51.2562	96.2171	95.2111	71.3205
Q0055	AI2	0.656373	0.030478	25.657	24.6196	21.9669	57.0175	44.8052	23.5034
YIL002W-A	0	0.656255	0.00154134	50.6013	48.145	52.1715	87.3081	82.143	74.5624
YDL083C	RPS16B	0.655856	5.21e-15	1033.41	1025.82	1221.91	1676.67	1881.82	1627.41
Q0085	ATP6	0.655622	0.221624	2.13808	2.18841	2.74587	7.12719	9.33443	0.810461
YOR332W	VMA4	0.653499	7.85e-10	262.984	251.12	274.587	449.013	397.647	400.368
YLR338W	OPI9	0.653318	0.228083	0	1.0942	2.74587	1.7818	3.73377	4.0523
YFR010W	UBP6	0.651766	2.18e-10	343.519	371.482	312.114	593.339	494.725	538.956
YER038C	KRE29	0.651481	0.00099046	66.9933	55.8044	51.2562	96.2171	87.7436	94.0134
YLR154W-A	0	0.650453	0.216965	3748.77	1222.77	6578.18	12205.3	8828.5	2770.97
YDR063W	AIM7	0.650163	2.94e-05	109.755	105.044	105.258	140.762	199.757	167.765
YNL084C	END3	0.64978	9e-09	245.167	210.634	241.636	384.868	356.575	356.603
YOR139C	0	0.649442	0.199549	0	0.547102	0.915289	3.56359	0	2.43138
YDL007W	RPT2	0.64899	8.64e-14	504.588	568.439	549.173	828.536	920.374	813.703
YOR383C	FIT3	0.648406	6.8e-07	175.323	167.413	225.161	315.378	283.767	290.955
YOR130C	ORT1	0.647864	0.0065662	51.314	46.5037	36.6116	58.7993	104.546	59.1636
YOR063W	RPL3	0.647727	1.14e-29	5935.32	5655.4	6151.66	9124.58	9606.99	9099.04
YDR185C	UPS3	0.647411	0.0101228	32.7839	32.8261	32.0351	64.1447	44.8052	49.4381
YHL045W	0	0.645451	0.207408	0	1.64131	0	7.12719	0	0.810461
YML105C	SEC65	0.645009	7.04e-06	151.804	122.551	153.769	258.361	205.357	210.72
YDR037W	KRS1	0.644954	5.95e-21	1278.57	1325.08	1268.59	1913.65	1999.43	2138.81
YER048W-A	ISD11	0.644618	0.0028936	64.1425	53.0689	50.3409	108.69	102.679	64.8369
YDR054C	CDC34	0.642855	9.05e-08	205.256	228.689	185.804	334.978	300.569	338.773
YGL105W	ARC1	0.642736	2.82e-23	1215.86	1243.56	1269.51	1929.69	1971.43	1930.52
YKL180W	RPL17A	0.642696	1.99e-18	1413.99	1220.04	1398.56	2123.9	2139.45	2043.17
YCR020W-B	HTL1	0.64207	0.134738	7.12694	9.30074	6.40702	8.90899	18.6689	12.9674
YOR013W	IRC11	0.64206	0.1301	10.6904	4.92392	10.0682	10.6908	20.5357	12.9674
YBL005W	PDR3	0.641488	1.4e-05	141.113	175.62	163.837	231.634	207.224	303.923
YGR238C	KEL2	0.641125	0.00102145	69.1313	78.2356	49.4256	108.69	100.812	106.17
YOL139C	CDC33	0.64055	6.41e-16	634.298	607.284	674.568	978.207	1017.45	992.814
YNL112W	DBP2	0.640348	3.68e-11	489.621	446.983	558.326	787.554	830.764	722.121
YIL008W	URM1	0.639242	0.00499277	52.7394	40.4856	35.6963	69.4901	70.9416	66.4578
YKL040C	NFU1	0.638161	6.76e-05	86.236	93.0074	96.1053	147.889	140.016	144.262
YML094W	GIM5	0.638153	0.0145293	28.5078	49.7863	29.2892	73.0537	50.4059	53.4904
YDR345C	HXT3	0.637731	1.1e-29	4785.03	4452.32	4690.86	7262.61	7054.96	7363.85
YML058W	SML1	0.636949	1.49e-06	165.345	149.359	183.058	226.288	278.166	267.452
YMR183C	SSO2	0.636175	2.58e-07	173.897	202.975	223.331	333.196	306.169	299.87
YOR133W	EFT1	0.635863	2.78e-07	188.151	169.602	203.194	277.96	315.504	282.04
YDR432W	NPL3	0.635656	1.64e-11	478.931	554.215	605.006	789.336	883.037	872.866
YGL244W	RTF1	0.634801	4.68e-08	221.648	250.026	273.671	413.377	408.848	349.309
YNL264C	PDR17	0.634491	1.73e-05	104.053	116.533	121.733	176.398	188.555	172.628
YBR148W	YSW1	0.63371	0.0722267	9.26503	18.6015	16.4752	28.5088	20.5357	24.3138
YFL020C	PAU5	0.633663	0.209676	4.27617	3.28261	4.57645	8.90899	1.86689	10.536
YDL147W	RPN5	0.633617	5.64e-14	554.476	525.765	586.7	876.644	899.839	820.997
YJL190C	RPS22A	0.633277	6.29e-17	991.358	906.001	1002.24	1423.66	1472.97	1588.5
YMR040W	YET2	0.632638	0.0956321	14.2539	9.84784	10.9835	26.727	13.0682	18.6406
YBR126W-B	0	0.63246	0.0438801	19.2427	18.6015	19.2211	37.4177	33.6039	24.3138
YOL048C	RRT8	0.63195	0.000327085	109.042	97.9313	70.4773	122.944	158.685	154.798
YDR435C	PPM1	0.630798	0.00029738	81.9598	74.4059	72.3078	117.599	113.88	124.811
YNL024C	EFM6	0.630534	0.0510723	17.8174	23.5254	13.7293	23.1634	33.6039	33.2289
YMR038C	CCS1	0.629937	6.78e-09	268.686	275.192	245.297	368.832	440.585	419.008
YER049W	TPA1	0.629654	3.18e-09	277.951	321.696	286.485	432.977	442.452	495.192
YNL027W	CRZ1	0.629589	1.45e-06	181.024	167.413	142.785	254.797	246.429	264.21
YDR047W	HEM12	0.625543	1.09e-08	285.078	277.928	250.789	473.958	401.38	396.315
YPR008W	HAA1	0.625244	3.31e-08	235.189	229.236	280.078	386.65	364.043	393.073
YMR298W	LIP1	0.624208	1.65e-05	156.08	124.192	127.225	212.034	186.689	227.739
YMR210W	0	0.623508	7.89e-05	92.6503	109.968	94.2748	160.362	160.552	146.693
YKR083C	DAD2	0.622876	0.0515957	17.8174	19.1486	22.8822	48.1085	20.5357	28.3661
YLR344W	RPL26A	0.622614	4.6e-14	573.719	540.537	556.496	873.081	806.494	889.075
YPL036W	PMA2	0.622376	0.0049226	45.6124	40.4856	44.8492	67.7083	69.0748	68.0787
YBR028C	YPK3	0.62106	0.000140837	91.2249	100.12	86.0372	130.071	141.883	156.419
YPR006C	ICL2	0.620854	0.000601	74.1202	72.7646	63.1549	114.035	106.412	108.602
YDR133C	0	0.62068	6.49e-12	669.933	634.092	533.614	912.28	980.115	949.86
YGR281W	YOR1	0.620571	4.17e-09	274.387	306.924	269.095	408.032	453.653	452.237
YHR182C-A	0	0.620493	0.250596	0.712694	4.92392	0.915289	7.12719	1.86689	5.67323
YOR096W	RPS7A	0.620102	1.67e-20	1361.25	1262.16	1279.57	1984.92	1958.36	2055.33
YJL015C	0	0.618082	0.170511	10.6904	4.92392	4.57645	12.4726	14.9351	8.91507
YML028W	TSA1	0.617229	2.91e-20	1972.03	1792.31	1790.31	2711.9	2873.14	2939.54
YPL049C	DIG1	0.61628	6.25e-09	335.679	305.283	349.64	488.212	578.734	465.204
YMR130W	0	0.616028	0.00206636	76.971	67.8407	46.6797	97.9989	97.078	104.549
YER034W	0	0.616021	0.0215162	27.0824	25.7138	33.8657	51.6721	39.2046	44.5753
YJL194W	CDC6	0.615086	0.209589	5.70155	4.37682	3.66116	3.56359	11.2013	9.72553
YGL246C	RAI1	0.614606	0.000198999	87.6614	94.1016	92.4442	156.798	153.085	122.38
YER007C-A	TMA20	0.614056	1.32e-06	174.61	153.189	166.583	256.579	252.03	251.243
YJR139C	HOM6	0.613622	1.36e-12	696.302	614.943	586.7	917.626	972.647	1015.51
YDR377W	ATP17	0.613446	0.000708457	85.5233	72.2175	70.4773	96.2171	126.948	127.242
YGL042C	0	0.612743	0.0210636	28.5078	28.9964	27.4587	42.7631	50.4059	42.144
YPL034W	0	0.612727	0.0471448	15.6793	24.0725	21.0516	30.2906	33.6039	33.2289
YNL098C	RAS2	0.612014	3.14e-12	496.035	463.943	535.444	744.791	791.559	751.297
YIL041W	GVP36	0.611062	2.08e-12	472.516	451.359	440.254	725.192	672.079	693.754
YLR406C	RPL31B	0.610809	1.42e-10	479.643	468.32	477.781	685.992	841.965	670.251
YPL151C	PRP46	0.610583	0.00104234	94.0756	74.953	67.7314	94.4353	134.416	134.536
YGL232W	TAN1	0.610281	0.00011373	135.412	135.134	97.9359	183.525	225.893	170.197
YBR282W	MRPL27	0.610261	0.00524212	54.8775	44.8624	43.0186	62.3629	78.4092	79.4252
YBR171W	SEC66	0.610252	1.09e-05	122.583	137.323	140.039	195.998	214.692	204.236
YLR388W	RPS29A	0.610075	9.34e-08	258.708	228.142	248.043	334.978	369.643	409.283
YGR249W	MGA1	0.610041	1.45e-05	176.035	166.866	127.225	217.379	255.763	252.053
YPL005W	AEP3	0.608999	0.00319056	62.7171	45.4095	59.4938	83.7445	82.143	89.9611
YJR123W	RPS5	0.608211	1.54e-21	3778.7	3535.92	4011.71	5544.95	5983.37	5751.84
YPR156C	TPO3	0.607634	1.61e-08	277.951	246.196	247.128	386.65	399.513	393.884
YAL035W	FUN12	0.60702	1.16e-12	1003.47	1175.18	1105.67	1619.65	1878.09	1538.25
YMR217W	GUA1	0.606782	1.9e-17	995.634	1014.87	1091.02	1575.11	1635.39	1525.29
YLR264W	RPS28B	0.606698	0.00116364	89.7995	73.3117	96.1053	96.2171	171.753	130.484
YPR020W	ATP20	0.606399	0.00116201	81.9598	70.0291	57.6632	112.253	110.146	104.549
YCR090C	0	0.606134	0.00123622	67.706	60.7284	65.9008	103.344	93.3443	101.308
YLR162W-A	RRT15	0.605124	0.251637	3.56347	1.0942	4.57645	5.34539	11.2013	2.43138
YLR447C	VMA6	0.60502	9.01e-14	576.57	550.385	567.479	826.754	899.839	856.657
YPR080W	TEF1	0.604958	3.54e-15	1125.34	1080.53	1241.13	1730.13	1876.22	1652.53
YGL026C	TRP5	0.604913	1.92e-14	587.26	617.131	585.785	908.717	899.839	920.683
YKL142W	MRP8	0.604631	6.52e-10	395.545	341.392	365.2	598.684	546.997	538.956
YCR095C	OCA4	0.604229	0.00483761	57.0155	54.1631	55.8326	80.1809	61.6072	107.791
YBR012C	0	0.604141	0.263347	3.56347	1.0942	1.83058	8.90899	1.86689	3.24184
YGL195W	GCN1	0.604141	1.02e-10	510.289	622.602	551.004	933.662	804.628	838.016
YAR015W	ADE1	0.60371	1.8e-08	278.663	246.743	280.078	402.686	431.25	395.505
YBR086C	IST2	0.603375	3.03e-12	568.017	645.034	549.173	889.117	871.835	925.546
YLR043C	TRX1	0.603062	8.81e-08	255.857	242.366	213.262	351.014	360.309	374.433
YHR025W	THR1	0.602874	1.43e-09	356.347	370.935	383.506	489.994	591.803	600.551
YMR230W	RPS10B	0.601718	1.77e-14	680.623	658.711	682.806	979.989	1095.86	1003.35
YOL056W	GPM3	0.601559	0.00145909	73.4075	60.7284	61.3244	103.344	95.2111	101.308
YGR106C	VOA1	0.601514	8.43e-12	500.311	463.943	449.407	696.683	757.955	702.669
YOR222W	ODC2	0.601122	8.85e-07	195.278	184.373	232.483	315.378	298.702	312.027
YHR185C	PFS1	0.600912	0.189463	0	0.547102	0	1.7818	0	2.43138
YNR050C	LYS9	0.600501	4.76e-08	303.608	266.439	281.909	411.595	492.858	401.178
YBR067C	TIP1	0.600044	4.46e-11	928.641	774.15	1008.65	1298.93	1370.29	1432.89
YCR028C-A	RIM1	0.599837	8.56e-07	255.145	222.671	189.465	343.887	326.705	347.688
YEL003W	GIM4	0.598752	0.00105876	77.6837	66.1994	72.3078	103.344	128.815	102.118
YLR110C	CCW12	0.598457	2.07e-20	7127.66	6798.29	7457.77	9938.87	11285.3	11181.9
YML092C	PRE8	0.59715	1.42e-08	267.973	278.475	305.707	425.85	405.114	452.237
YGL228W	SHE10	0.596956	5.33e-09	320	329.903	313.944	507.812	530.195	441.701
YMR254C	0	0.596709	0.267653	3.56347	2.18841	0.915289	7.12719	1.86689	4.86276
YPR041W	TIF5	0.596621	3.76e-12	506.726	477.62	459.475	712.719	741.153	735.898
YGL202W	ARO8	0.596088	1.39e-14	694.164	724.911	751.452	1149.26	1095.86	1050.36
YDR236C	FMN1	0.595724	0.0071219	45.6124	46.5037	43.9339	64.1447	85.8767	63.2159
YDR471W	RPL27B	0.594441	6.58e-12	709.843	629.168	772.504	1049.48	1108.93	1033.34
YLR275W	SMD2	0.594392	0.0282819	27.7951	32.8261	25.6281	55.2357	48.539	35.6603
YLL050C	COF1	0.593348	1.5e-10	625.033	516.465	508.901	855.263	819.563	825.049
YBL098W	BNA4	0.591978	0.0113928	48.4632	39.3914	39.3574	69.4901	80.2761	51.8695
YER012W	PRE1	0.590394	1.4e-10	434.744	413.609	389.913	612.938	664.611	602.172
YPL035C	0	0.589636	0.205827	7.83964	6.56523	3.66116	14.2544	14.9351	4.86276
YKR023W	0	0.589474	0.00246736	54.8775	62.3697	63.1549	85.5263	97.078	92.3925
YMR215W	GAS3	0.589262	1.7e-07	231.626	272.457	242.552	354.578	369.643	400.368
YPR102C	RPL11A	0.588417	2.98e-12	567.305	538.896	598.599	894.462	869.969	810.461
YNR030W	ALG12	0.587895	5.06e-06	162.494	159.207	159.26	222.725	240.828	257.727
YKL202W	0	0.587245	0.235057	3.56347	5.47102	3.66116	7.12719	7.46754	8.10461
YPR062W	FCY1	0.585658	1.31e-05	223.786	203.522	300.215	399.123	369.643	329.047
YPR002W	PDH1	0.585435	0.00177399	75.5456	71.6704	63.1549	90.8717	102.679	121.569
YDR091C	RLI1	0.584899	4.79e-09	315.011	306.377	311.198	502.467	462.988	444.943
YOR021C	SFM1	0.584487	1.89e-05	161.782	137.323	176.651	217.379	240.828	250.432
YGL076C	RPL7A	0.584267	9e-13	752.605	697.008	761.52	1004.93	1135.07	1166.25
YGR017W	0	0.584176	9.86e-06	146.102	166.319	145.531	238.761	224.026	230.981
YOR309C	0	0.583023	0.00445982	57.0155	57.9928	46.6797	80.1809	80.2761	85.9088
YLR287C-A	RPS30A	0.582321	8.85e-10	496.035	478.167	550.089	666.392	793.426	812.892
YJL177W	RPL17B	0.582128	2.39e-13	753.318	724.911	743.215	1010.28	1185.47	1132.21
YDR531W	CAB1	0.581904	9.93e-06	146.102	149.906	170.244	238.761	222.159	236.655
YKL030W	0	0.581659	0.0497253	22.8062	27.3551	21.0516	48.1085	41.0715	26.7452
YGL082W	0	0.580325	2.07e-05	210.245	155.924	158.345	263.706	257.63	266.642
YAL033W	POP5	0.579747	0.0163079	38.4855	51.4276	31.1198	58.7993	72.8085	58.3532
YHR072W-A	NOP10	0.579186	0.000376011	131.848	90.819	129.056	179.962	158.685	183.975
YLR306W	UBC12	0.578757	0.0449994	22.8062	27.3551	21.0516	33.8542	41.0715	36.4707
YPL257W	0	0.578512	0.19952	9.26503	5.47102	5.49173	16.0362	7.46754	10.536
Q0130	OLI1	0.5785	0.0270852	29.2205	52.5218	52.1715	76.6173	91.4774	44.5753
YJL035C	TAD2	0.577959	0.0691888	17.1047	18.6015	22.8822	32.0724	39.2046	22.6929
YJR059W	PTK2	0.577781	1.43e-10	406.948	394.461	416.457	627.193	584.335	607.846
YLR175W	CBF5	0.577182	7.18e-15	874.476	893.965	888.746	1331	1409.5	1248.11
YDL178W	DLD2	0.57713	1.04e-06	205.969	196.41	221.5	334.978	311.77	291.766
YLR284C	ECI1	0.576115	0.0158457	44.187	35.0145	44.8492	57.0175	82.143	52.6799
YDR358W	GGA1	0.575411	2.14e-05	163.207	140.605	139.124	233.415	222.159	212.341
YER042W	MXR1	0.574983	0.00690294	74.8329	44.3153	58.5785	85.5263	97.078	85.9088
YMR031C	EIS1	0.574288	2.47e-11	556.614	539.443	597.684	839.227	905.439	791.01
YNL016W	PUB1	0.573765	1.55e-12	587.26	615.49	569.31	914.062	845.699	886.644
YFR036W	CDC26	0.573713	0.104198	17.1047	13.6776	14.6446	14.2544	24.2695	29.987
YDR454C	GUK1	0.573664	1.62e-08	320	287.776	311.198	450.795	438.718	474.12
YJR114W	0	0.573011	0.281013	1.42539	3.82972	3.66116	0	9.33443	7.29415
YPL169C	MEX67	0.572378	4.3e-06	179.599	198.051	168.413	276.179	257.63	282.851
YML116W	ATR1	0.572146	0.0183657	39.1982	39.3914	35.6963	42.7631	61.6072	66.4578
YER019C-A	SBH2	0.571835	9.55e-05	171.759	144.435	182.143	195.998	304.302	243.949
YHL030W-A	0	0.571518	0.288109	0.712694	3.28261	2.74587	5.34539	5.60066	3.24184
YDR341C	0	0.571421	8.47e-13	581.559	618.773	598.599	869.517	924.108	889.075
YBR248C	HIS7	0.571129	1.65e-05	174.61	177.261	140.039	253.015	252.03	238.275
YOL133W	HRT1	0.571002	0.0482611	19.2427	29.5435	24.7128	35.6359	41.0715	37.2812
YMR145C	NDE1	0.570988	4.9e-12	520.98	508.805	508.901	783.991	756.089	753.728
YPL225W	0	0.569899	5.39e-08	307.171	320.602	286.485	477.522	485.39	415.766
YLR262C-A	TMA7	0.569398	0.000148209	122.583	110.515	123.564	149.671	192.289	186.406
YPR064W	0	0.568858	0.294717	1.42539	2.18841	1.83058	1.7818	5.60066	4.0523
YKL016C	ATP7	0.568679	7.54e-06	181.737	159.754	181.227	265.488	238.961	268.263
YHR081W	LRP1	0.568257	0.00179092	66.9933	80.9711	81.4607	121.162	130.682	98.8762
YKL065C	YET1	0.567536	6.33e-08	399.821	361.635	305.707	536.321	532.062	525.989
YJL050W	MTR4	0.566047	4.07e-09	349.22	392.819	390.828	579.084	580.601	531.662
YAR018C	KIN3	0.565489	0.041543	34.922	28.4493	20.1364	46.3267	39.2046	42.9544
YFR050C	PRE4	0.56541	6.72e-09	406.236	394.461	354.217	529.194	621.673	569.754
YEL047C	FRD1	0.564906	1.42e-09	375.59	356.164	357.878	529.194	545.13	541.388
YKL127W	PGM1	0.562665	2.1e-07	250.156	246.196	258.112	343.887	380.845	387.4
YKL138C	MRPL31	0.56252	0.00281709	74.1202	67.2936	84.2066	112.253	138.15	92.3925
YHL002W	HSE1	0.562093	0.000178566	115.456	117.627	152.853	178.18	205.357	187.216
YKL054C	DEF1	0.562062	8.85e-11	602.227	667.465	724.909	919.407	1021.19	1003.35
YEL073C	0	0.561325	0.0945361	19.2427	12.0363	21.9669	23.1634	26.1364	29.987
YHR012W	VPS29	0.560357	0.000492023	109.755	96.8371	119.903	133.635	190.422	159.661
YNL107W	YAF9	0.560132	0.0112091	49.8886	48.145	39.3574	71.2719	74.6754	64.0264
YNL070W	TOM7	0.557717	0.00952233	77.6837	61.2755	43.0186	74.8355	106.412	93.203
YGR157W	CHO2	0.557425	8.36e-10	451.848	531.236	466.797	714.501	711.283	718.879
YKL013C	ARC19	0.556766	1.64e-05	197.416	161.942	202.279	260.142	302.435	266.642
Q0070	AI5_ALPHA	0.556553	0.282902	1.42539	0.547102	0	1.7818	1.86689	2.43138
YGR122C-A	0	0.556553	0.282902	1.42539	0.547102	0	1.7818	1.86689	2.43138
Q0250	COX2	0.556493	0.30113	0.712694	2.73551	4.57645	10.6908	5.60066	0.810461
YJR135W-A	TIM8	0.555268	0.0107068	49.1759	48.145	48.5103	62.3629	67.2079	83.4775
YGR045C	0	0.555212	0.307255	1.42539	0.547102	2.74587	3.56359	1.86689	4.0523
YCR077C	PAT1	0.555136	9.02e-09	334.966	329.356	350.556	481.085	492.858	513.832
YJL165C	HAL5	0.554997	5.61e-09	363.474	376.406	357.878	529.194	582.468	516.263
YBL065W	0	0.554829	0.219974	0	0.547102	0	3.56359	0	0.810461
YER102W	RPS8B	0.554576	4.94e-06	372.739	343.58	415.541	429.413	580.601	641.074
YGL183C	MND1	0.554036	0.306799	1.42539	3.28261	0.915289	5.34539	3.73377	3.24184
YNL303W	0	0.553929	0.126545	17.1047	25.1667	7.32231	37.4177	20.5357	22.6929
YIL142W	CCT2	0.553083	2.3e-08	337.817	334.827	378.93	481.085	520.861	534.904
YLL058W	0	0.552643	0.000894382	94.0756	90.819	83.2913	117.599	136.283	141.02
YMR222C	FSH2	0.552257	0.00645853	64.1425	54.1631	60.4091	74.8355	82.143	102.118
YDL004W	ATP16	0.552016	7.9e-05	166.058	143.888	129.971	210.252	203.49	231.792
YDL097C	RPN6	0.551878	1.53e-10	513.853	480.356	528.122	712.719	780.358	740.761
YPL004C	LSP1	0.551806	1.12e-14	1762.49	1551.58	1557.82	2344.85	2503.49	2314.68
YPR103W	PRE2	0.551714	7.01e-10	424.766	409.78	412.795	602.248	593.67	630.538
YBR155W	CNS1	0.551273	0.00219012	65.5679	82.6124	80.5454	105.126	119.481	114.275
YJR069C	HAM1	0.551259	0.000787905	83.3852	91.9132	104.343	140.762	136.283	135.347
YLR029C	RPL15A	0.551205	1.43e-13	2354.74	2238.2	2666.24	3380.07	3793.51	3476.88
YDL161W	ENT1	0.549441	5.38e-05	170.334	176.714	240.721	285.088	270.698	299.06
YPL078C	ATP4	0.549295	8.23e-06	267.973	222.671	203.194	336.76	373.377	319.322
YDR381W	YRA1	0.549088	1.87e-10	610.066	538.349	606.837	860.608	901.706	816.134
YLR421C	RPN13	0.548857	3.45e-05	151.804	160.848	141.87	228.07	212.825	228.55
YOR374W	ALD4	0.548773	3.07e-11	1188.77	1045.51	1300.63	1813.87	1644.73	1712.5
YEL008W	0	0.54865	0.31276	1.42539	2.73551	0	5.34539	3.73377	1.62092
YLR395C	COX8	0.547946	0.0113316	48.4632	44.8624	66.8161	85.5263	69.0748	79.4252
YDL022C-A	0	0.547243	0.258721	0	1.0942	0	3.56359	0	1.62092
YPL188W	POS5	0.546832	0.00177668	79.1091	95.7429	75.0537	114.035	121.348	132.916
YFR032C-A	RPL29	0.544179	6.17e-07	568.017	453.548	576.632	652.138	832.631	838.827
YKR066C	CCP1	0.543806	1.03e-08	414.075	417.439	493.341	621.847	645.942	658.094
YOR020W-A	0	0.54318	0.00284455	69.844	68.9349	75.0537	114.035	98.9449	102.118
YLR172C	DPH5	0.543127	4.14e-06	202.405	202.975	215.093	322.505	311.77	280.419
YJR110W	YMR1	0.542985	0.00545659	73.4075	86.9893	54.9173	90.8717	115.747	113.465
YBR227C	MCX1	0.542859	0.000445045	107.617	101.761	112.581	146.107	149.351	170.197
YKL084W	HOT13	0.542292	0.0459795	24.2316	33.9203	27.4587	42.7631	41.0715	44.5753
YJR145C	RPS4A	0.54204	9.03e-10	925.79	857.856	1030.62	1209.84	1403.9	1471.8
YPL195W	APL5	0.541403	3.17e-06	284.365	277.381	218.754	384.868	395.78	370.381
YER035W	EDC2	0.540373	0.000211585	138.975	130.21	159.26	247.67	197.89	185.596
YGL110C	CUE3	0.540368	0.000301184	120.445	119.268	109.835	151.453	190.422	171.818
YML085C	TUB1	0.54007	8.69e-10	508.151	562.968	529.037	844.572	767.29	734.277
YFL022C	FRS2	0.539955	2.86e-09	472.516	546.555	541.851	762.609	808.361	715.637
YFR008W	FAR7	0.539858	0.0630706	26.3697	27.9022	18.3058	35.6359	37.3377	37.2812
YKR008W	RSC4	0.539285	0.000125155	141.826	141.699	123.564	181.743	203.49	209.099
YPL189W	GUP2	0.539212	0.147122	14.2539	14.2247	9.15289	24.9452	16.802	17.8301
YHR128W	FUR1	0.538743	3.08e-07	305.746	264.798	291.062	415.159	429.384	410.904
YGL138C	0	0.538585	0.17039	0	0	0	10.6908	0	0.810461
YKR059W	TIF1	0.538472	5.01e-06	198.129	202.428	227.907	311.815	313.637	292.576
YDR381C-A	0	0.5379	0.0525897	31.3585	28.4493	23.7975	30.2906	48.539	45.3858
YOL022C	TSR4	0.5377	3.51e-05	162.494	158.66	158.345	249.452	240.828	216.393
YPL111W	CAR1	0.537621	0.000842105	96.2137	91.3661	106.174	137.198	158.685	135.347
YDR320C-A	DAD4	0.536495	0.0518784	28.5078	31.7319	24.7128	37.4177	35.4708	51.059
YHR001W-A	QCR10	0.536331	0.022275	53.4521	49.7863	40.2727	94.4353	44.8052	72.9415
YDL208W	NHP2	0.535959	4.71e-06	260.846	236.895	224.246	368.832	382.711	313.648
YOR209C	NPT1	0.535308	4.35e-10	561.603	527.407	497.002	794.682	772.89	745.624
YJL179W	PFD1	0.534549	0.0318638	40.6236	30.0906	36.6116	58.7993	48.539	51.059
YHL008C	0	0.534391	3.13e-05	166.058	201.881	177.566	270.833	242.695	278.798
YDL192W	ARF1	0.534034	1.07e-09	695.59	645.581	614.159	878.426	909.173	1034.96
YKL117W	SBA1	0.533855	1.41e-10	781.113	712.327	841.151	1172.42	1155.6	1062.51
YBL107W-A	0	0.533665	0.326581	1.42539	0.547102	3.66116	7.12719	1.86689	2.43138
YDR298C	ATP5	0.533016	8.52e-06	204.543	208.993	182.143	299.342	281.9	288.524
YER040W	GLN3	0.532304	0.00217445	80.5345	99.0255	86.9525	155.016	128.815	113.465
YHL041W	0	0.532245	0.165586	0	0	0	3.56359	0	0
YCR061W	0	0.531433	0.00307566	78.3964	94.1016	78.7149	151.453	117.614	106.17
YDL125C	HNT1	0.531064	9.57e-07	343.519	285.587	309.368	409.813	455.52	484.656
YMR161W	HLJ1	0.530845	0.00438963	81.2471	66.1994	68.6467	90.8717	119.481	105.36
YLR102C	APC9	0.53053	0.0197539	46.3251	41.0327	57.6632	55.2357	69.0748	81.8565
YNL248C	RPA49	0.530085	1.02e-05	208.819	228.142	195.872	340.323	294.968	291.766
YER133W	GLC7	0.529997	6.01e-10	610.066	617.131	566.564	937.225	871.835	805.598
YLR259C	HSP60	0.529683	1.78e-13	1181.65	1217.3	1354.63	1769.32	1822.08	1825.16
YBR214W	SDS24	0.529329	4.77e-10	502.449	490.204	489.68	705.592	688.881	741.572
YBR007C	DSF2	0.529122	0.00504959	62.7171	70.5762	64.0702	90.8717	100.812	97.2553
YIL107C	PFK26	0.528744	6.84e-05	146.815	159.207	148.277	235.197	218.426	210.72
YHR064C	SSZ1	0.528018	7.5e-11	726.235	788.374	796.301	1069.08	1217.21	1063.32
YGR001C	EFM5	0.527919	0.000101324	133.987	147.171	143.7	204.907	203.49	207.478
YCL031C	RRP7	0.527536	2.97e-05	189.577	172.337	169.328	272.615	265.098	239.086
YPL037C	EGD1	0.526593	1.74e-09	789.665	802.052	938.171	1172.42	1338.56	1145.99
YMR283C	RIT1	0.526373	0.0219214	44.187	48.145	40.2727	80.1809	50.4059	64.8369
YPL080C	0	0.52609	0.328497	0.712694	1.0942	1.83058	0	3.73377	4.0523
YLR061W	RPL22A	0.525815	0.176856	11.4031	11.4891	21.9669	17.818	9.33443	35.6603
YPL064C	CWC27	0.525707	0.0090097	82.6725	53.616	82.376	94.4353	126.948	97.2553
YBL072C	RPS8A	0.525216	4.33e-07	614.342	554.215	687.382	739.446	959.579	963.638
YIL040W	APQ12	0.524777	0.0162529	43.4744	51.4276	49.4256	64.1447	67.2079	76.9938
YIL062C	ARC15	0.524576	0.000190353	166.058	144.982	194.041	226.288	220.292	269.883
YLR060W	FRS1	0.524194	1.75e-09	742.627	763.755	704.773	997.807	1213.48	994.435
YDL114W	0	0.524084	0.333268	2.13808	1.0942	0.915289	3.56359	0	4.86276
YDL085C-A	0	0.523975	0.0303498	42.7617	37.7501	54.0021	73.0537	82.143	47.0067
YGL219C	MDM34	0.523872	0.00109591	101.915	100.667	103.428	174.616	143.75	131.295
YNL274C	GOR1	0.523359	0.000329857	151.091	130.21	155.599	169.271	240.828	217.203
YNL043C	0	0.52328	0.229364	9.26503	7.65943	6.40702	10.6908	9.33443	15.3988
YPR180W	AOS1	0.523092	0.00234633	90.5122	87.5364	73.2231	126.508	117.614	122.38
YMR194C-A	0	0.52265	0.326067	1.42539	2.73551	4.57645	5.34539	1.86689	7.29415
YER151C	UBP3	0.522598	2.91e-06	236.614	240.725	221.5	354.578	324.838	332.289
YBL071W-A	KTI11	0.521144	0.168732	12.1158	12.0363	10.9835	16.0362	18.6689	18.6406
YNL287W	SEC21	0.52109	2.3e-09	584.409	643.392	540.021	824.972	847.566	873.677
YBR143C	SUP45	0.520008	3.08e-10	721.959	712.874	624.227	981.77	959.579	1017.94
YDL009C	0	0.519983	0.075992	29.9332	30.0906	18.3058	53.4539	35.4708	31.608
YOL097W-A	0	0.51965	0.336895	1.42539	1.64131	3.66116	8.90899	1.86689	2.43138
YER159C	BUR6	0.519444	0.00102804	100.49	104.497	129.971	179.962	147.484	154.798
YBL041W	PRE7	0.519371	4.71e-07	286.503	305.83	276.417	427.631	414.449	412.525
YIL119C	RPI1	0.51922	0.0297631	37.0601	47.0508	48.5103	89.0899	50.4059	56.7323
YDL064W	UBC9	0.518987	0.000583399	111.18	108.326	112.581	169.271	162.419	150.746
YOR108W	LEU9	0.51889	7.6e-05	161.782	212.276	176.651	265.488	265.098	266.642
YGL187C	COX4	0.518802	0.00638822	91.2249	67.8407	69.562	99.7807	136.283	99.6867
YOR343W-B	#N/A	0.518627	0.173543	18.5301	13.6776	14.6446	17.818	46.6721	11.3465
YKL214C	YRA2	0.518337	0.00586181	61.2917	66.7465	77.7996	96.2171	102.679	98.0657
YNL010W	0	0.518219	5.22e-06	302.895	259.326	245.297	352.796	405.114	401.178
YJR084W	0	0.517942	0.00543374	71.9821	83.1595	67.7314	106.908	89.6105	122.38
YDR212W	TCP1	0.517357	2.13e-08	416.213	420.175	401.812	543.448	621.673	609.466
YHR019C	DED81	0.516117	8.44e-12	1074.74	1163.14	1277.74	1655.29	1711.93	1664.69
YBR076C-A	0	0.516025	0.311588	5.70155	2.73551	6.40702	3.56359	1.86689	16.2092
YER134C	0	0.516006	0.0293891	45.6124	35.0145	43.0186	55.2357	54.1397	66.4578
YER187W	0	0.51493	0.23473	8.55233	8.20653	6.40702	16.0362	13.0682	8.91507
YNL209W	SSB2	0.51456	1.02e-15	1788.86	1831.15	1881.83	2617.46	2755.52	2510
YNL179C	0	0.514308	0.125246	21.3808	10.942	27.4587	32.0724	29.8702	25.9347
YDR241W	BUD26	0.512614	0.345011	1.42539	3.28261	0.915289	3.56359	3.73377	4.0523
YOR239W	ABP140	0.512495	5.31e-09	477.505	512.088	470.459	730.537	703.816	666.199
YJR049C	UTR1	0.51248	0.000227312	141.113	150.453	164.752	201.343	197.89	243.949
YEL070W	DSF1	0.511947	0.310646	5.70155	4.37682	2.74587	12.4726	1.86689	7.29415
YPL146C	NOP53	0.511387	0.000207997	138.263	155.924	172.99	201.343	248.296	219.635
YLR411W	CTR3	0.510879	0.22132	9.97772	8.20653	8.2376	10.6908	14.9351	14.5883
YLR221C	RSA3	0.510368	0.00198429	91.2249	93.5545	123.564	151.453	153.085	137.778
YML088W	UFO1	0.51017	0.00371023	77.6837	113.25	86.9525	137.198	123.214	140.21
YBR011C	IPP1	0.510023	9.37e-16	1627.08	1548.85	1646.6	2245.06	2335.47	2290.36
YOR164C	GET4	0.509196	3.6e-05	173.185	192.58	187.634	251.233	274.432	265.831
YPL123C	RNY1	0.508891	0.00142339	140.401	115.986	99.7665	190.652	177.354	151.556
YJL014W	CCT3	0.507838	2.06e-07	389.131	424.004	450.322	534.539	642.209	618.382
YJL151C	SNA3	0.507501	0.000106587	164.632	154.283	171.159	212.034	233.361	247.191
YNL135C	FPR1	0.506671	3.34e-06	506.013	431.664	513.477	573.739	687.014	786.147
YFR023W	PES4	0.5063	0.345197	7.12694	2.18841	0	5.34539	1.86689	8.91507
YMR125W	STO1	0.506129	6.87e-07	290.779	319.508	328.589	457.922	455.52	428.734
YML125C	PGA3	0.505203	1.83e-05	197.416	207.899	204.109	272.615	304.302	291.766
YLR363W-A	0	0.504502	0.110936	18.5301	18.0544	21.9669	32.0724	29.8702	25.1243
YCR020C	PET18	0.504497	0.221323	12.1158	9.30074	7.32231	21.3816	9.33443	13.7778
YCL035C	GRX1	0.503427	1.75e-06	298.619	281.758	302.961	456.14	418.182	389.021
YGR206W	MVB12	0.503337	0.0926119	25.657	28.4493	21.0516	48.1085	20.5357	40.523
YJR010W	MET3	0.502938	0.018479	55.5902	48.6921	53.0868	67.7083	93.3443	68.0787
YML121W	GTR1	0.502543	0.0038731	74.8329	91.3661	82.376	121.162	126.948	111.844
YAL014C	SYN8	0.502258	0.00491547	71.9821	78.7827	86.0372	122.944	97.078	115.896
YMR295C	0	0.502019	2.84e-05	222.361	193.674	225.161	286.869	294.968	320.132
YPL060W	MFM1	0.501976	0.0473754	34.2093	35.0145	35.6963	65.9265	44.8052	43.7649
YDL029W	ARP2	0.501896	8.13e-08	529.532	451.906	457.645	648.574	724.351	672.682
YJL077C	ICS3	0.501572	0.163832	9.26503	15.3189	22.8822	30.2906	22.4026	18.6406
YMR240C	CUS1	0.50125	0.0301389	46.3251	38.2972	58.5785	53.4539	72.8085	74.5624
YDL051W	LHP1	0.500085	0.000159788	159.644	163.584	162.006	199.561	257.63	232.602
YPR051W	MAK3	0.500072	0.257664	9.97772	7.11233	7.32231	5.34539	11.2013	18.6406
YDL054C	MCH1	0.499353	0.00303002	94.0756	90.2719	96.1053	124.726	113.88	152.367
YNL052W	COX5A	0.498999	0.00347864	91.9376	78.7827	97.0206	117.599	121.348	136.157
YBR112C	CYC8	0.498749	1.09e-06	347.082	386.254	432.932	587.993	511.527	548.682
YDR321W	ASP1	0.498132	6.79e-06	281.514	248.932	296.554	370.614	421.916	378.485
YJL012C	VTC4	0.498111	7.02e-06	251.581	259.326	246.213	329.633	397.647	350.929
YEL034C-A	0	0.497483	4.92e-06	264.41	314.037	275.502	381.305	412.582	416.577
YLL055W	YCT1	0.496847	0.0114938	74.8329	66.7465	62.2397	74.8355	97.078	113.465
YPL243W	SRP68	0.495659	6.34e-06	265.122	261.515	263.603	356.359	420.049	350.119
YLR354C	TAL1	0.495551	4.53e-11	1049.09	1056.45	1088.28	1457.51	1400.16	1628.22
YER026C	CHO1	0.495382	8.34e-08	511.714	430.569	464.052	666.392	651.543	665.388
YPR094W	RDS3	0.494124	0.0901652	22.8062	20.7899	34.781	33.8542	39.2046	38.0917
YAR027W	UIP3	0.493729	0.000174077	164.632	164.678	145.531	222.725	218.426	230.981
YGR185C	TYS1	0.493516	8.93e-10	582.984	628.621	602.26	873.081	845.699	844.5
YKR074W	AIM29	0.493497	0.00144051	119.02	111.062	105.258	178.18	164.286	141.02
YLR285C-A	0	0.493363	0.23338	7.83964	10.3949	9.15289	12.4726	13.0682	15.3988
YJL121C	RPE1	0.49315	1.82e-05	245.88	213.37	230.653	315.378	343.507	316.89
YLR200W	YKE2	0.491706	0.0169461	51.314	54.1631	57.6632	74.8355	80.2761	76.9938
YNL256W	FOL1	0.491646	3.23e-05	198.842	199.145	200.448	295.778	274.432	276.367
YJR134C	SGM1	0.491346	0.000135284	174.61	187.656	170.244	229.852	287.5	241.517
YDL198C	GGC1	0.490813	0.00247175	103.341	95.7429	88.783	131.853	145.617	132.916
YNL281W	HCH1	0.490804	0.000843012	140.401	115.986	129.056	163.925	186.689	189.648
YMR146C	TIF34	0.490618	4.76e-10	627.884	620.961	659.008	876.644	897.972	904.474
YGR048W	UFD1	0.490593	0.000811396	137.55	122.551	121.733	167.489	169.887	196.131
YLR022C	SDO1	0.490049	0.0104718	70.5567	75.5001	63.1549	80.1809	119.481	99.6867
YDL067C	COX9	0.489806	0.0241435	54.8775	53.0689	96.1053	106.908	89.6105	90.7716
YHL034W-A	0	0.489359	0.0445098	52.7394	44.8624	31.1198	73.0537	46.6721	64.8369
YHR099W	TRA1	0.489343	2e-05	264.41	314.037	245.297	368.832	397.647	398.747
YJL009W	0	0.488953	0.176655	12.8285	14.7718	12.814	21.3816	20.5357	18.6406
YGL109W	0	0.487672	0.18398	14.2539	11.4891	13.7293	17.818	20.5357	19.4511
YDR354W	TRP4	0.487497	0.00299372	94.7883	101.761	86.9525	133.635	147.484	125.621
YPR087W	VPS69	0.487405	0.324813	2.85078	6.56523	4.57645	12.4726	5.60066	5.67323
YOL006C	TOP1	0.48661	0.000368247	153.229	176.167	150.107	204.907	259.497	218.014
YDR067C	OCA6	0.485608	0.0230113	57.0155	63.4639	43.0186	80.1809	69.0748	83.4775
YLR154W-B	0	0.485464	0.366329	2566.41	1165.33	7728.7	12023.6	6569.57	1943.48
YBL050W	SEC17	0.485384	3.85e-05	214.521	199.692	196.787	285.088	289.367	285.282
YJL031C	BET4	0.484881	0.0110808	76.971	69.482	69.562	130.071	87.7436	91.5821
YBR111C	YSA1	0.483957	6.96e-06	312.873	281.758	273.671	441.886	375.244	402.799
YML101C	CUE4	0.482804	0.0435265	42.049	35.0145	46.6797	49.8903	70.9416	55.1113
YIL027C	EMC5	0.482774	0.0259858	53.4521	54.1631	50.3409	53.4539	87.7436	81.0461
YLR170C	APS1	0.482374	0.291022	4.98886	7.11233	8.2376	12.4726	5.60066	12.1569
YBR218C	PYC2	0.481919	2.01e-07	439.732	461.754	476.866	682.428	573.134	665.388
YBL044W	0	0.481903	0.191077	0	0	0	0	1.86689	0.810461
YER006C-A	0	0.481903	0.191077	0	0	0	0	1.86689	0.810461
YGL191W	COX13	0.481813	0.00051105	218.797	156.471	215.093	249.452	291.234	281.23
YHR207C	SET5	0.481718	0.010096	62.0044	77.6885	81.4607	94.4353	100.812	112.654
YHR038W	RRF1	0.480881	0.0297548	51.314	44.8624	43.9339	64.1447	72.8085	63.2159
YAR002W	NUP60	0.480852	0.00015709	192.427	183.279	159.26	249.452	250.163	252.864
YPL066W	RGL1	0.480507	0.000337189	159.644	167.96	152.853	219.161	257.63	206.667
YMR008C	PLB1	0.480077	6.67e-07	377.728	370.388	368.861	477.522	518.994	555.166
YOR323C	PRO2	0.479963	1.84e-06	379.153	351.787	371.607	456.14	571.267	513.832
YJR014W	TMA22	0.479546	6.85e-05	208.107	243.461	205.025	329.633	285.633	307.975
YLR448W	RPL6B	0.47917	1.95e-10	793.229	791.657	825.591	1090.46	1187.34	1092.5
YJR104C	SOD1	0.478842	2.15e-09	1850.87	1592.61	2013.64	2551.53	2587.5	2472.72
YDR368W	YPR1	0.478107	5.92e-06	310.735	292.153	267.264	391.995	420.049	406.851
YJR121W	ATP2	0.477866	3.34e-13	1217.99	1238.64	1274.08	1737.25	1713.8	1745.73
YDR046C	BAP3	0.477739	3.59e-08	515.278	543.82	505.24	696.683	707.55	770.748
YLR399C	BDF1	0.476523	2.58e-06	315.011	313.49	325.843	411.595	481.656	439.27
YGR183C	QCR9	0.47644	0.0207405	55.5902	56.3515	59.4938	94.4353	84.0098	68.0787
YGL029W	CGR1	0.476408	0.0378999	37.7728	45.4095	55.8326	57.0175	74.6754	64.0264
YGL020C	GET1	0.475937	0.000616561	150.378	140.058	157.43	240.543	190.422	196.942
YDR086C	SSS1	0.475713	0.000926308	210.245	154.83	146.446	242.324	229.627	243.138
YPL009C	RQC2	0.475565	8.63e-06	334.966	387.896	304.791	497.121	487.257	461.963
YPL160W	CDC60	0.475469	5.11e-09	828.151	951.958	840.235	1238.35	1282.55	1149.23
YDR427W	RPN9	0.474926	1.11e-05	365.612	341.392	302.961	438.322	440.585	519.505
YER044C	ERG28	0.47406	0.00995124	93.3629	96.29	73.2231	140.762	89.6105	136.157
YPR028W	YOP1	0.473945	1.4e-07	523.118	480.356	481.442	693.119	632.874	729.415
YKR014C	YPT52	0.473818	2.95e-05	231.626	236.895	226.076	318.942	350.974	306.354
YGR151C	0	0.473765	0.195728	0	0	0	1.7818	0	0.810461
YJL182C	0	0.473765	0.195728	0	0	0	1.7818	0	0.810461
YHL034C	SBP1	0.47308	8.39e-09	687.037	703.026	723.994	967.516	1073.46	913.389
YNL038W	GPI15	0.472576	0.0384939	39.9109	45.4095	49.4256	67.7083	52.2728	67.2682
YDR510W	SMT3	0.471624	2.1e-05	240.891	247.29	236.145	349.232	347.241	319.322
YOL111C	MDY2	0.471081	0.000808513	150.378	144.982	153.769	178.18	248.296	201.805
YOL038W	PRE6	0.471061	6.19e-06	378.441	334.279	423.779	520.285	554.465	503.296
YBR035C	PDX3	0.470954	1.92e-05	248.018	237.989	246.213	322.505	356.575	338.773
YFR009W	GCN20	0.470754	1.72e-06	338.53	363.276	336.826	473.958	515.26	463.584
YGR253C	PUP2	0.470538	8.61e-07	401.96	370.388	389.913	509.594	582.468	525.179
YGL242C	0	0.470254	0.0101702	70.5567	90.2719	116.242	131.853	115.747	134.536
YKL024C	URA6	0.470197	0.000792669	160.356	144.435	140.955	222.725	225.893	182.354
YPL201C	YIG1	0.469602	0.327312	8.55233	6.56523	1.83058	7.12719	11.2013	8.91507
YML009C-A	0	0.469568	0.293698	9.26503	9.30074	4.57645	14.2544	18.6689	5.67323
YDR367W	KEI1	0.4695	0.0260465	73.4075	61.8226	61.3244	83.7445	128.815	71.3205
YHL022C	SPO11	0.46916	0.290118	5.70155	8.75364	8.2376	8.90899	9.33443	14.5883
YOL145C	CTR9	0.469071	1.13e-05	266.548	305.283	278.248	386.65	384.578	407.662
YBR089C-A	NHP6B	0.468428	0.0241583	79.1091	48.6921	64.9855	87.3081	95.2111	86.7193
YLR269C	0	0.46819	0.191225	12.8285	15.3189	16.4752	26.727	13.0682	23.5034
YKL035W	UGP1	0.467109	3.54e-13	1756.79	1709.15	1611.82	2305.65	2341.07	2380.32
YDL185W	VMA1	0.467046	2.92e-12	1713.32	1813.1	1714.34	2551.53	2438.15	2285.5
YEL027W	VMA3	0.466837	6.04e-09	786.102	863.327	930.849	1151.04	1185.47	1224.61
YML041C	VPS71	0.466832	0.0822197	31.3585	50.3334	29.2892	62.3629	63.4741	38.9021
YGL120C	PRP43	0.466608	1.22e-05	322.138	365.464	292.892	466.831	433.117	463.584
YOL149W	DCP1	0.465959	0.00573737	96.2137	101.214	81.4607	119.38	125.081	141.831
YGR074W	SMD1	0.465701	0.166993	22.0935	16.9602	12.814	26.727	28.0033	21.8824
YJL178C	ATG27	0.465267	0.000176719	200.98	177.808	189.465	276.179	268.831	247.191
YPR016C	TIF6	0.465207	3e-05	259.421	245.102	236.145	352.796	360.309	321.753
YKL031W	0	0.464954	0.385625	0.712694	1.64131	0.915289	1.7818	1.86689	3.24184
YOR117W	RPT5	0.464418	4.04e-07	439.732	411.968	406.388	552.357	603.004	584.342
YLR048W	RPS0B	0.463875	1.55e-13	1686.95	1693.83	1800.37	2405.43	2378.41	2366.55
YFL017W-A	SMX2	0.462918	0.0996039	28.5078	22.4312	33.8657	40.9813	33.6039	42.144
YNR029C	0	0.462048	0.00726339	79.8218	83.1595	99.7665	114.035	126.948	121.569
YDL015C	TSC13	0.461868	3.88e-06	411.225	373.671	339.572	523.848	494.725	533.283
YGR176W	0	0.461432	0.340994	0	0.547102	0.915289	0	1.86689	2.43138
YOR311C	DGK1	0.460599	0.00255805	116.882	116.533	103.428	156.798	145.617	162.903
YEL012W	UBC8	0.460225	0.0104566	78.3964	69.482	86.9525	108.69	108.279	106.981
YNL031C	HHT2	0.459385	8.29e-10	867.349	898.342	977.529	1236.57	1267.62	1265.94
YBR127C	VMA2	0.459187	8.41e-10	1153.14	1181.19	1165.16	1678.45	1700.73	1463.69
YOR052C	TMC1	0.459071	0.000116857	340.668	262.609	257.196	409.813	373.377	402.799
YDR177W	UBC1	0.458978	0.000450857	171.047	174.526	215.093	279.742	244.562	248.001
YNL191W	DUG3	0.4587	0.0193674	62.7171	59.087	76.8843	87.3081	84.0098	98.8762
YFL029C	CAK1	0.458221	0.01443	77.6837	70.0291	65.9008	101.562	85.8767	106.17
YPL030W	TRM44	0.458105	0.0437136	64.1425	53.0689	38.4421	57.0175	80.2761	79.4252
YNL229C	URE2	0.457928	0.000718427	178.886	175.62	158.345	240.543	196.023	263.4
YJL124C	LSM1	0.456735	0.000681356	158.218	163.584	139.124	215.597	214.692	209.909
YHR006W	STP2	0.456534	0.000761859	152.517	148.812	162.921	233.415	186.689	216.393
YDR353W	TRR1	0.456449	1.86e-09	937.193	846.914	931.764	1192.02	1291.88	1243.25
YMR256C	COX7	0.455942	0.0587003	44.8997	38.8443	34.781	60.5811	46.6721	57.5427
YBL006C	LDB7	0.455387	0.00842421	89.0868	79.3298	107.089	135.417	128.815	116.706
YPR157W	TDA6	0.455247	0.00399848	112.606	107.232	119.903	137.198	141.883	179.112
YIL152W	0	0.454572	0.0334476	52.7394	47.5979	54.9173	67.7083	67.2079	76.9938
YGL153W	PEX14	0.454357	0.0989313	28.5078	25.7138	32.0351	39.1995	48.539	34.8498
YKR043C	SHB17	0.45432	0.00028808	279.376	289.964	392.659	438.322	487.257	399.557
YER088C-A	0	0.454256	0.15067	16.392	24.0725	21.0516	24.9452	29.8702	31.608
YDR394W	RPT3	0.453917	1.57e-06	435.456	396.102	378.93	557.703	543.264	560.839
YIL075C	RPN2	0.453872	1.35e-09	862.36	957.976	875.932	1245.48	1241.48	1220.55
YJL048C	UBX6	0.452951	0.000445803	216.659	175.62	207.771	288.651	238.961	288.524
YOR310C	NOP58	0.452785	2.9e-08	623.607	619.867	649.855	928.316	836.365	835.585
YDR505C	PSP1	0.452655	0.000137603	203.831	229.236	207.771	276.179	294.968	307.165
YMR235C	RNA1	0.452055	6.74e-06	344.944	366.559	356.963	438.322	539.53	489.518
YGR085C	RPL11B	0.45188	4.04e-06	364.899	406.497	415.541	522.067	593.67	518.695
YOR184W	SER1	0.451728	5.68e-07	513.853	462.849	455.814	632.538	688.881	645.937
YDL212W	SHR3	0.451594	4.68e-05	307.171	273.551	251.704	363.487	405.114	377.675
YCR087W	0	0.451237	0.326267	5.70155	9.30074	4.57645	8.90899	9.33443	11.3465
YHR071W	PCL5	0.451214	4.72e-06	345.657	329.903	334.08	491.776	444.319	450.616
YJL066C	MPM1	0.450986	0.028257	79.8218	57.9928	53.0868	78.3991	97.078	89.1507
YDR003W-A	0	0.450714	0.301368	14.9666	4.37682	9.15289	17.818	7.46754	15.3988
YLR070C	XYL2	0.450429	0.107997	30.6459	26.808	23.7975	39.1995	42.9384	34.0394
YBL091C	MAP2	0.450003	1.59e-07	503.875	515.37	540.021	698.465	681.413	742.382
YNR019W	ARE2	0.449587	3.29e-05	246.592	271.91	269.095	349.232	365.91	363.086
YLR260W	LCB5	0.449515	0.00929571	82.6725	93.0074	88.783	119.38	143.75	107.791
YJL067W	0	0.449201	0.400331	2.13808	3.82972	1.83058	5.34539	5.60066	3.24184
YJL169W	0	0.448909	0.313055	7.12694	6.56523	8.2376	14.2544	11.2013	8.10461
YNL079C	TPM1	0.448677	1.41e-06	716.258	770.867	919.865	1102.93	1166.8	1026.04
YIL074C	SER33	0.448464	0.000352505	193.853	183.826	219.669	258.361	255.763	292.576
YJL053W	PEP8	0.448325	0.00600313	115.456	104.497	86.9525	146.107	147.484	133.726
YHL001W	RPL14B	0.448209	0.00117525	233.764	178.355	215.093	249.452	261.364	333.099
YDR161W	0	0.44788	0.000321919	178.174	177.261	192.211	236.979	259.497	251.243
YDR188W	CCT6	0.447143	5.48e-05	485.345	453.548	561.987	792.9	690.748	580.29
YKL125W	RRN3	0.446789	0.0465794	57.7282	53.616	43.0186	53.4539	70.9416	85.0984
YBR079C	RPG1	0.446208	1.03e-06	650.69	738.041	615.074	860.608	1009.98	880.971
YER175C	TMT1	0.446109	0.023487	74.1202	67.2936	59.4938	89.0899	76.5423	106.17
YLR201C	COQ9	0.446091	0.00801732	126.86	108.873	91.5289	183.525	130.682	140.21
YMR028W	TAP42	0.446007	0.0171659	69.844	78.7827	66.8161	85.5263	108.279	102.929
YDL091C	UBX3	0.445773	0.00452858	100.49	102.308	114.411	151.453	136.283	145.072
YKL130C	SHE2	0.445709	0.0397408	56.3028	59.087	46.6797	60.5811	70.9416	88.3402
YJR154W	0	0.445426	0.275029	18.5301	7.65943	13.7293	33.8542	5.60066	17.8301
YML081C-A	ATP18	0.444897	0.0238296	74.8329	61.2755	62.2397	74.8355	97.078	98.0657
YPL086C	ELP3	0.444538	0.000457628	176.748	185.468	183.973	263.706	266.965	225.308
YMR015C	ERG5	0.444263	7.75e-05	232.338	227.047	247.128	315.378	315.504	328.237
YMR020W	FMS1	0.443881	0.00143099	176.748	137.323	164.752	217.379	203.49	226.929
YNL069C	RPL16B	0.44384	6.78e-13	1926.41	1833.89	1953.23	2549.75	2613.64	2608.06
YBR042C	CST26	0.443469	0.0140685	81.2471	81.5182	79.6301	89.0899	134.416	110.223
YNL292W	PUS4	0.443382	0.0114883	76.971	96.29	93.3595	128.289	138.15	106.17
YGL011C	SCL1	0.441738	2.06e-05	369.176	401.026	361.539	587.993	453.653	504.917
YGL135W	RPL1B	0.441559	1.66e-06	457.55	425.646	404.558	573.739	576.868	599.741
YPL203W	TPK2	0.441491	0.000875236	205.256	175.073	162.006	270.833	224.026	246.38
YDR513W	GRX2	0.44053	1.48e-05	441.158	361.635	403.642	513.158	591.803	536.525
YPL020C	ULP1	0.440433	0.00402498	129.71	167.413	140.955	247.67	179.221	179.922
YER078C	ICP55	0.440224	0.00642636	91.2249	105.591	101.597	140.762	141.883	128.863
YHR138C	0	0.440138	0.00535732	124.009	100.667	125.395	147.889	145.617	175.06
YLR192C	HCR1	0.439937	5.15e-06	394.833	380.236	394.49	580.866	526.462	492.76
YHR123W	EPT1	0.439753	0.0120024	94.7883	88.6306	79.6301	106.908	110.146	136.968
YNL150W	0	0.439623	0.177211	25.657	20.2428	16.4752	16.0362	37.3377	33.2289
YDR129C	SAC6	0.439444	8.71e-10	947.883	921.32	984.851	1250.82	1314.29	1303.22
YGL041W-A	0	0.439324	0.0701424	41.3363	46.5037	33.8657	69.4901	56.0066	47.8172
YLR270W	DCS1	0.439231	9.69e-05	322.851	286.682	254.45	372.396	384.578	414.956
YOL072W	THP1	0.439173	0.0483879	54.8775	43.2211	55.8326	58.7993	65.341	81.0461
YGL049C	TIF4632	0.438893	0.000172566	253.006	310.207	342.318	379.523	429.384	418.198
YBR244W	GPX2	0.438252	0.0153244	115.456	111.609	69.562	135.417	128.815	143.452
YOL157C	IMA2	0.437679	0.342577	4.98886	7.65943	9.15289	12.4726	18.6689	4.0523
YDR139C	RUB1	0.437478	0.0269887	55.5902	64.011	69.562	87.3081	93.3443	80.2356
YLR466C-B	0	0.436115	0.409475	1.42539	0.547102	0.915289	1.7818	1.86689	2.43138
YIL066C	RNR3	0.435878	0.0917779	32.0712	35.5616	38.4421	44.5449	37.3377	59.1636
YBR269C	SDH8	0.435701	0.0153024	86.9487	72.2175	78.7149	119.38	104.546	102.118
YOL106W	0	0.435263	0.422018	2.13808	3.28261	0.915289	1.7818	5.60066	4.0523
YDR433W	0	0.435114	0.313897	7.83964	9.30074	10.9835	10.6908	5.60066	21.072
YFL031W	HAC1	0.434843	3.68e-07	642.138	686.613	744.13	860.608	993.183	947.429
YMR253C	0	0.434521	0.0456149	47.7505	50.8805	50.3409	65.9265	61.6072	73.7519
YIL149C	MLP2	0.434338	0.000184043	262.271	316.225	278.248	404.468	429.384	344.446
YOR261C	RPN8	0.434149	1.35e-05	460.4	474.885	397.235	664.61	546.997	599.741
YHL015W	RPS20	0.433094	1.26e-09	1724.72	1607.93	1598.09	2033.03	2348.54	2279.02
YOR036W	PEP12	0.432908	0.00233613	138.975	139.511	172.99	210.252	218.426	186.406
YMR072W	ABF2	0.432775	7.07e-05	320	295.982	262.688	377.741	420.049	396.315
YNL216W	RAP1	0.432386	0.000659928	188.151	192.58	168.413	270.833	246.429	235.034
YOR015W	0	0.43211	0.0909073	52.0267	42.674	29.2892	53.4539	42.9384	70.5101
YJL001W	PRE3	0.430671	6.51e-05	320.712	275.74	321.266	388.432	405.114	435.217
YLR254C	NDL1	0.429506	0.109691	27.7951	34.4674	28.374	40.9813	41.0715	42.9544
YFL039C	ACT1	0.428279	1.63e-12	3600.53	3468.63	3366.43	4500.82	4624.27	4914.63
YDR259C	YAP6	0.427172	0.17519	19.9554	20.7899	20.1364	23.1634	31.737	29.1766
YFR003C	YPI1	0.426878	0.017774	75.5456	81.5182	88.783	108.69	132.549	97.2553
YKL075C	0	0.426833	0.0518853	50.6013	51.9747	46.6797	57.0175	67.2079	76.1833
YGL048C	RPT6	0.42669	7.22e-07	521.692	506.07	496.087	687.774	718.751	655.663
YBR240C	THI2	0.425805	0.251457	13.5412	15.866	11.8988	17.818	13.0682	25.1243
Q0060	AI3	0.425344	0.422164	4.27617	3.82972	0.915289	5.34539	3.73377	5.67323
YOR199W	0	0.425322	0.405284	0.712694	0.547102	0.915289	0	3.73377	1.62092
YJL167W	ERG20	0.424517	2.66e-08	723.385	711.78	700.196	931.88	959.579	974.984
YOR054C	VHS3	0.42444	0.00478146	114.744	147.171	145.531	185.307	205.357	166.144
YLR367W	RPS22B	0.424225	9.07e-05	354.209	298.171	308.452	445.449	461.121	396.315
YML101C-A	0	0.423987	0.420186	0	1.0942	1.83058	1.7818	1.86689	2.43138
YLR113W	HOG1	0.423971	2.77e-05	317.862	335.374	311.198	418.722	420.049	453.858
YDR379C-A	SDH6	0.423698	0.158663	26.3697	23.5254	19.2211	30.2906	31.737	33.2289
YDR138W	HPR1	0.423516	0.0238898	73.4075	97.9313	69.562	115.817	95.2111	115.896
YPL143W	RPL33A	0.42347	0.0568715	50.6013	51.9747	80.5454	62.3629	84.0098	94.8239
YLR274W	MCM5	0.423448	0.00726752	116.882	103.949	99.7665	137.198	156.818	141.02
YLR025W	SNF7	0.423064	0.0012383	159.644	172.337	199.533	228.07	242.695	240.707
YNL059C	ARP5	0.422877	0.000640061	199.554	237.442	216.923	279.742	336.039	273.936
YDR294C	DPL1	0.422435	2.92e-05	327.127	366.559	350.556	445.449	449.919	499.244
YJR111C	0	0.422412	0.0545921	44.8997	49.2392	57.6632	58.7993	78.4092	68.0787
YBL103C	RTG3	0.422406	0.00904979	101.915	97.3842	101.597	147.889	141.883	121.569
YDR173C	ARG82	0.422289	0.11806	30.6459	30.0906	30.2045	51.6721	33.6039	39.7126
YHR043C	DOG2	0.422121	0.00461416	117.595	131.305	119.903	163.925	184.822	154.798
YOL052C	SPE2	0.421925	0.0045323	119.733	129.116	115.326	172.834	151.218	166.955
YFR010W-A	0	0.421481	0.385648	0	0.547102	0.915289	1.7818	1.86689	0.810461
YPR136C	0	0.421481	0.385648	0	0.547102	0.915289	1.7818	1.86689	0.810461
YGR130C	0	0.42073	8.34e-07	578.708	545.461	521.715	735.882	767.29	713.205
YPR039W	0	0.420713	0.367188	0	1.0942	0	3.56359	0	0.810461
YER048C	CAJ1	0.420588	3.23e-05	330.69	318.961	298.384	432.977	420.049	422.25
YPR169W	JIP5	0.420191	0.000383252	208.107	217.2	213.262	260.142	304.302	291.766
YDR497C	ITR1	0.419833	2.54e-09	1265.75	1222.77	1357.37	1765.76	1738.07	1650.91
YIL045W	PIG2	0.419358	0.00710484	119.733	105.044	118.988	138.98	177.354	147.504
YNR003C	RPC34	0.419356	0.0226218	68.4186	76.5943	76.8843	105.126	106.412	91.5821
YDR012W	RPL4B	0.419182	9.43e-06	601.514	552.573	623.312	678.865	838.231	849.363
YNL131W	TOM22	0.418977	0.000316179	288.641	250.573	243.467	381.305	362.176	317.701
YHR028W-A	0	0.418209	0.435962	0.712694	3.82972	3.66116	3.56359	3.73377	5.67323
YIL049W	DFG10	0.417678	0.133022	28.5078	32.279	23.7975	44.5449	39.2046	34.8498
YBL003C	HTA2	0.417403	8.88e-05	402.672	343.58	338.657	447.231	464.854	529.231
YGR209C	TRX2	0.416452	5.44e-05	440.445	374.765	379.845	481.085	528.329	577.859
YPR191W	QCR2	0.416231	8.46e-05	287.928	269.174	285.57	358.141	393.913	374.433
YDR472W	TRS31	0.416185	0.0392879	56.3028	67.8407	72.3078	67.7083	97.078	96.4448
YLR089C	ALT1	0.415961	0.000154448	254.432	253.308	255.366	347.451	313.637	354.171
YGL095C	VPS45	0.415347	0.00138261	173.897	174.526	157.43	228.07	212.825	235.034
YNL169C	PSD1	0.415276	0.000898347	180.312	200.239	178.481	249.452	240.828	257.727
YGL101W	0	0.414783	0.0389435	55.5902	68.9349	63.1549	97.9989	74.6754	81.8565
YLR106C	MDN1	0.414571	6.16e-06	503.875	619.867	572.971	762.609	759.822	748.866
YOR283W	0	0.414471	0.0221372	99.7772	93.5545	70.4773	117.599	140.016	105.36
YBR159W	IFA38	0.414307	6.05e-05	342.806	351.787	308.452	409.813	479.79	453.858
YDL074C	BRE1	0.414191	0.00124523	193.853	208.446	164.752	261.924	253.896	249.622
YGL196W	DSD1	0.413937	0.0028837	204.543	157.565	157.43	212.034	244.562	237.465
YGR029W	ERV1	0.412295	0.0248243	70.5567	72.7646	77.7996	92.6535	108.279	96.4448
YMR252C	0	0.412215	0.151378	31.3585	27.3551	22.8822	44.5449	26.1364	39.7126
YMR077C	VPS20	0.41205	0.105699	39.1982	30.0906	38.4421	53.4539	41.0715	49.4381
YMR294W	JNM1	0.411767	0.094982	37.0601	38.2972	35.6963	57.0175	50.4059	45.3858
YOR280C	FSH3	0.411715	0.039826	66.9933	59.087	55.8326	81.9627	85.8767	78.6147
YGR086C	PIL1	0.411678	2.35e-09	1314.92	1271.47	1352.8	1774.67	1822.08	1660.63
YER165W	PAB1	0.411341	6.17e-09	1483.83	1632.55	1549.58	2097.18	2191.72	1945.92
YKL145W	RPT1	0.411016	6.62e-07	555.189	593.059	557.411	769.736	750.488	755.349
YBR273C	UBX7	0.410163	0.00181455	171.759	157.565	160.176	233.415	209.091	212.341
YCL028W	RNQ1	0.409182	5.54e-05	343.519	321.696	367.031	488.212	451.786	436.028
YIL035C	CKA1	0.407855	0.00227645	186.013	190.392	151.023	256.579	222.159	230.171
YIL020C	HIS6	0.407485	0.0483503	71.2694	74.4059	49.4256	83.7445	106.412	78.6147
YLR268W	SEC22	0.406994	0.0102831	103.341	105.044	107.089	158.58	134.416	131.295
YMR263W	SAP30	0.406839	0.0310638	83.3852	74.4059	69.562	119.38	108.279	84.2879
YBR154C	RPB5	0.406657	0.00198559	175.323	193.674	181.227	288.651	224.026	226.929
YER021W	RPN3	0.40574	5.85e-06	563.028	566.798	484.188	705.592	735.553	709.964
YML124C	TUB3	0.40425	0.000109946	300.757	309.113	354.217	440.104	423.783	414.145
YGL182C	0	0.403455	0.336403	0	0.547102	0	0	3.73377	0
YPL210C	SRP72	0.403086	0.000309934	243.029	272.457	248.959	317.16	350.974	346.067
YBR173C	UMP1	0.402256	0.00356146	157.505	139.511	161.091	185.307	201.624	213.962
YNL318C	HXT14	0.401834	0.409972	0.712694	0	0.915289	1.7818	1.86689	0.810461
YPL259C	APM1	0.401704	0.0102684	178.886	128.022	119.903	192.434	184.822	190.458
YFL005W	SEC4	0.401613	0.000518358	241.603	229.236	254.45	292.215	311.77	345.256
YFR051C	RET2	0.401494	1.06e-05	448.997	422.91	433.847	602.248	541.397	581.1
YGR096W	TPC1	0.401466	0.160889	27.0824	28.4493	24.7128	26.727	41.0715	39.7126
YOR241W	MET7	0.401047	0.00374301	146.815	146.076	152.853	187.089	181.088	214.772
YNL260C	LTO1	0.400592	0.149102	22.8062	38.8443	30.2045	46.3267	37.3377	41.3335
YPL245W	0	0.400325	0.0466029	66.9933	70.0291	65.9008	62.3629	104.546	100.497
YPL271W	ATP15	0.400116	0.0880423	46.3251	38.8443	43.0186	49.8903	63.4741	57.5427
YPL038W-A	0	0.400051	0.443262	1.42539	1.0942	0	1.7818	3.73377	0.810461
YNL327W	EGT2	0.39953	1.76e-07	910.111	931.715	820.099	1179.55	1181.74	1164.63
YOL077C	BRX1	0.399401	0.000983875	241.603	231.971	215.093	354.578	278.166	286.093
YDR089W	0	0.398418	0.0403666	61.2917	71.6704	63.1549	92.6535	87.7436	83.4775
YLR294C	0	0.398305	0.0396624	62.0044	68.3878	64.9855	89.0899	82.143	88.3402
YHR203C	RPS4B	0.398261	2.26e-06	705.567	674.03	777.08	880.208	965.18	986.331
YOR007C	SGT2	0.398181	2.79e-07	858.084	805.882	898.814	1092.24	1189.21	1100.61
YDR226W	ADK1	0.398072	4.41e-07	670.645	693.726	688.297	880.208	955.845	880.16
YOR362C	PRE10	0.397791	7.51e-05	393.407	343.033	388.998	486.431	464.854	521.937
YOL070C	NBA1	0.397662	0.00606539	143.252	129.116	172.074	206.689	192.289	187.216
YBR126C	TPS1	0.397422	5.03e-07	1528.02	1419.73	1728.98	1952.85	2174.92	2033.45
YPL045W	VPS16	0.397416	0.0199989	100.49	98.4784	80.5454	110.471	125.081	133.726
YKL218C	SRY1	0.397183	0.0291729	82.6725	70.0291	79.6301	101.562	112.013	96.4448
YOL096C	COQ3	0.397055	0.0267568	79.8218	76.5943	75.0537	103.344	104.546	100.497
YJL191W	RPS14B	0.396334	0.016147	116.882	112.703	173.905	165.707	188.555	175.06
YNL301C	RPL18B	0.395263	0.00126091	205.256	222.124	230.653	253.015	330.439	286.093
YOR253W	NAT5	0.394945	0.0231201	84.8106	85.8951	91.5289	97.9989	117.614	126.432
YHR101C	BIG1	0.394858	0.116137	37.0601	36.1088	34.781	42.7631	57.8734	45.3858
YNL183C	NPR1	0.394309	0.0151153	114.744	124.739	89.6983	147.889	143.75	147.504
YPL211W	NIP7	0.393356	0.0171066	91.9376	114.344	101.597	138.98	119.481	145.883
YLR111W	0	0.39287	0.46657	2.13808	3.82972	1.83058	8.90899	0	4.0523
YGL106W	MLC1	0.392049	0.00184243	246.592	227.595	316.69	327.851	369.643	338.773
YDR363W-A	SEM1	0.392048	0.0106182	140.401	125.286	120.818	197.78	136.283	174.249
YER148W	SPT15	0.391887	0.00723196	143.252	126.381	133.632	201.343	160.552	171.007
YMR033W	ARP9	0.391368	0.00305087	171.047	172.337	182.143	194.216	253.896	239.896
YDR056C	0	0.391001	0.00130405	200.267	222.671	200.448	260.142	300.569	265.831
YHR181W	SVP26	0.390993	0.0312833	91.9376	94.1016	72.3078	92.6535	119.481	127.242
YFR052W	RPN12	0.390917	0.000727201	246.592	222.671	235.229	326.069	319.237	287.714
YJL101C	GSH1	0.390496	0.000319606	249.443	267.533	263.603	340.323	345.374	341.204
YHR175W-A	0	0.390132	0.350766	9.97772	9.30074	9.15289	19.5998	13.0682	8.91507
YDL242W	0	0.390026	0.472469	0.712694	1.0942	3.66116	3.56359	0	4.86276
YER029C	SMB1	0.390012	0.0491374	59.1536	60.7284	75.0537	80.1809	93.3443	83.4775
Q0105	COB	0.389566	0.469057	0.712694	1.64131	1.83058	7.12719	1.86689	0
YJR074W	MOG1	0.388836	0.0209523	86.9487	90.819	108.004	124.726	134.416	118.327
YIL076W	SEC28	0.388383	0.000132798	333.541	346.316	308.452	452.577	410.715	436.028
YDR111C	ALT2	0.388258	0.0119677	149.666	124.739	118.988	206.689	158.685	158.04
YDL034W	0	0.387466	0.461773	4.98886	2.18841	2.74587	3.56359	5.60066	5.67323
YOL030W	GAS5	0.387197	6.42e-05	377.015	351.787	398.151	498.903	485.39	488.708
YPR137W	RRP9	0.386999	0.042111	67.706	77.1414	88.783	110.471	119.481	84.2879
YGR037C	ACB1	0.386546	3.93e-05	438.307	411.421	408.219	561.266	582.468	515.453
YJR130C	STR2	0.386436	0.0149979	114.744	102.855	104.343	153.235	147.484	128.053
YBR208C	DUR1,2	0.386378	0.0569878	61.2917	61.2755	66.8161	76.6173	69.0748	97.2553
YDL045C	FAD1	0.385953	0.0210329	88.3741	97.9313	106.174	138.98	136.283	114.275
YNL175C	NOP13	0.385871	0.0140125	103.341	105.591	108.919	147.889	134.416	136.157
YOR143C	THI80	0.384968	0.111335	52.7394	41.0327	33.8657	51.6721	65.341	54.3009
YKL023W	0	0.383968	0.0346803	80.5345	78.2356	112.581	115.817	108.279	125.621
YBR105C	VID24	0.383719	0.000896523	235.902	218.841	231.568	317.16	300.569	284.472
YGR002C	SWC4	0.383309	0.0315879	76.2583	86.9893	97.0206	128.289	95.2111	115.896
YJR008W	MHO1	0.382943	0.00653227	178.174	147.718	150.107	204.907	182.955	227.739
YJL077W-B	0	0.382073	0.442849	0.712694	1.0942	0	1.7818	3.73377	0
YPR036W	VMA13	0.38194	1.03e-05	798.93	818.465	977.529	1070.86	1144.4	1158.15
YPL153C	RAD53	0.381788	0.12966	31.3585	42.1269	36.6116	49.8903	54.1397	44.5753
YGR175C	ERG1	0.381673	3.64e-05	672.071	641.751	744.13	1006.72	875.569	812.892
Q0255	0	0.381109	0.36837	0.712694	0	0	0	3.73377	0
YDR034C-D	#N/A	0.381108	0.373397	11.4031	8.20653	7.32231	19.5998	9.33443	9.72553
YDR278C	0	0.381083	0.428164	0.712694	0	0.915289	3.56359	0	0.810461
YHR046C	INM1	0.381073	0.0271379	82.6725	83.1595	94.2748	115.817	110.146	113.465
YGR197C	SNG1	0.380699	0.0726016	69.1313	53.0689	49.4256	74.8355	82.143	71.3205
YJR007W	SUI2	0.380524	0.000105844	393.407	413.062	364.285	468.613	524.595	532.473
YJR079W	0	0.380324	0.45571	0.712694	1.64131	0	1.7818	0	3.24184
YBR096W	0	0.379822	0.00698568	143.252	154.283	130.886	178.18	197.89	187.216
YJR148W	BAT2	0.379428	0.00384403	178.886	174.526	195.872	231.634	209.091	264.21
YDR078C	SHU2	0.378968	0.318985	18.5301	10.3949	19.2211	35.6359	7.46754	21.072
YDL047W	SIT4	0.378886	0.00109115	223.786	219.388	214.178	279.742	281.9	293.387
YPL166W	ATG29	0.378853	0.15041	32.0712	30.6377	37.5269	53.4539	35.4708	42.9544
YMR004W	MVP1	0.378773	0.00534021	151.091	164.678	146.446	217.379	197.89	193.7
YFR027W	ECO1	0.378396	0.230784	24.9443	25.7138	14.6446	26.727	35.4708	27.5557
YIL130W	ASG1	0.378258	0.0157345	136.837	151.547	121.733	190.652	136.283	203.426
YIR039C	YPS6	0.378186	0.158695	37.7728	28.9964	28.374	40.9813	39.2046	44.5753
YKL073W	LHS1	0.377922	0.000434656	281.514	294.341	273.671	402.686	358.442	353.361
YLR361C-A	0	0.377753	0.169475	34.922	29.5435	24.7128	35.6359	41.0715	41.3335
YPL152W	RRD2	0.377288	0.0924984	48.4632	47.0508	44.8492	65.9265	56.0066	62.4055
YIR012W	SQT1	0.376703	0.00585043	176.748	178.355	241.636	265.488	266.965	243.949
YNL090W	RHO2	0.376477	0.33091	10.6904	14.7718	10.0682	16.0362	16.802	16.2092
YOR259C	RPT4	0.375798	4e-05	434.031	411.421	441.169	571.957	565.666	538.146
YBR031W	RPL4A	0.375771	2.79e-06	1148.15	1145.09	1358.29	1494.93	1627.92	1608.76
YGR053C	0	0.375453	0.241017	24.9443	17.5073	21.9669	21.3816	26.1364	34.8498
YPR060C	ARO7	0.374664	0.0386734	86.9487	79.8769	90.6136	137.198	112.013	93.203
YJL160C	PIR5	0.37458	0.39975	9.97772	4.92392	9.15289	10.6908	9.33443	12.1569
YDR055W	PST1	0.374464	0.000136998	571.581	491.845	514.392	743.01	588.069	709.964
YLR330W	CHS5	0.374419	1.19e-05	498.173	526.312	522.63	677.083	685.147	652.421
YOR136W	IDH2	0.374071	7.29e-07	1000.62	924.603	918.95	1236.57	1293.75	1173.55
YOL148C	SPT20	0.374053	0.0323952	77.6837	88.6306	88.783	121.162	106.412	106.981
YJL208C	NUC1	0.373824	0.0640845	60.579	64.011	55.8326	73.0537	85.8767	78.6147
YEL009C	GCN4	0.37355	9e-08	1280	1183.38	1207.27	1592.93	1646.59	1530.96
YHR201C	PPX1	0.373451	0.00273778	176.035	197.504	196.787	240.543	253.896	247.191
YHR133C	NSG1	0.373247	0.0106356	136.125	123.098	131.802	174.616	153.085	176.68
YKL160W	ELF1	0.37323	0.00462012	191.715	163.036	205.94	235.197	261.364	231.792
YGR044C	RME1	0.372515	0.00592849	161.782	159.207	152.853	187.089	199.757	222.877
YDR285W	ZIP1	0.372091	0.180682	33.4966	27.9022	24.7128	37.4177	37.3377	38.9021
YLR243W	GPN3	0.372088	0.101209	43.4744	53.616	43.0186	65.9265	63.4741	57.5427
YKL196C	YKT6	0.371994	0.00146876	238.04	239.084	230.653	324.287	265.098	323.374
YOL051W	GAL11	0.370509	0.00054313	277.951	305.283	285.57	377.741	403.247	354.982
YLR208W	SEC13	0.37036	0.000305845	338.53	327.167	373.438	409.813	464.854	462.773
YOR329C	SCD5	0.370288	0.00233683	210.958	216.105	207.771	251.233	261.364	301.491
YDR112W	IRC2	0.370254	0.44883	4.27617	7.65943	3.66116	8.90899	5.60066	8.10461
YOL129W	VPS68	0.370242	0.00321526	210.245	186.562	194.957	279.742	227.76	257.727
YPL121C	MEI5	0.370242	0.378814	0.712694	0	0	3.56359	0	0
YPR063C	0	0.369555	0.0145601	166.77	144.435	124.479	169.271	225.893	177.491
YGR210C	0	0.369265	0.00406415	194.566	221.576	214.178	236.979	324.838	260.968
YPR069C	SPE3	0.368937	6.87e-05	428.329	415.251	403.642	541.666	565.666	515.453
YBR204C	LDH1	0.368635	0.0335817	104.766	101.761	85.1219	124.726	102.679	145.883
YHL019C	APM2	0.368601	0.0938697	56.3028	51.4276	52.1715	73.0537	50.4059	80.2356
YMR067C	UBX4	0.368583	0.0179503	119.02	111.062	102.512	151.453	138.15	143.452
YDL138W	RGT2	0.368484	0.101398	56.3028	44.8624	54.0021	53.4539	63.4741	79.4252
YDR463W	STP1	0.368434	0.00398872	173.185	171.243	174.82	233.415	212.825	225.308
YGR080W	TWF1	0.368059	0.01228	124.721	129.116	142.785	160.362	160.552	185.596
YKL221W	MCH2	0.367583	0.492768	1.42539	2.18841	5.49173	8.90899	1.86689	3.24184
YEL031W	SPF1	0.366764	7.02e-05	548.062	624.244	543.682	714.501	692.614	800.735
YER094C	PUP3	0.366578	0.000854535	265.835	257.685	278.248	352.796	315.504	359.845
YPL177C	CUP9	0.366409	0.0300277	121.158	99.0255	106.174	171.053	143.75	116.706
YBL028C	0	0.366392	0.0823356	50.6013	64.011	62.2397	94.4353	72.8085	67.2682
YKR047W	0	0.36635	0.308057	15.6793	12.5834	20.1364	12.4726	28.0033	22.6929
YGL006W	PMC1	0.366309	9.29e-05	406.236	426.193	387.167	545.23	522.728	514.643
YIL014C-A	0	0.366189	0.483006	4.98886	3.82972	1.83058	5.34539	3.73377	6.48369
YKL062W	MSN4	0.365298	0.00166142	222.361	245.649	231.568	277.96	306.169	316.08
YOR360C	PDE2	0.365019	0.00653445	163.92	156.471	148.277	194.216	209.091	203.426
YML127W	RSC9	0.364656	0.00563837	177.461	180.544	160.176	199.561	242.695	228.55
YMR202W	ERG2	0.364536	0.00156394	387.706	327.167	444.83	516.721	535.796	448.185
YNR008W	LRO1	0.364507	0.0117147	137.55	172.337	146.446	176.398	192.289	217.203
YPL069C	BTS1	0.364343	0.122777	51.314	51.9747	33.8657	60.5811	69.0748	54.3009
YCR009C	RVS161	0.364284	7.87e-05	426.904	431.664	411.88	530.976	526.462	573.806
YAL016C-B	0	0.363751	0.482669	4.27617	3.82972	2.74587	5.34539	7.46754	4.0523
YBR109C	CMD1	0.363222	0.00295234	265.122	217.747	212.347	286.869	315.504	296.629
YMR135W-A	0	0.363111	0.496762	0	1.0942	2.74587	1.7818	3.73377	1.62092
YEL029C	BUD16	0.362486	0.120067	59.8663	48.6921	45.7645	90.8717	44.8052	65.6473
YMR296C	LCB1	0.362243	9.7e-05	431.18	454.642	441.169	548.794	625.407	544.63
YOL137W	BSC6	0.362142	0.111967	54.8775	56.3515	39.3574	55.2357	63.4741	75.3728
YGR018C	0	0.362086	0.497978	4.27617	1.64131	2.74587	5.34539	3.73377	4.0523
YDL090C	RAM1	0.361882	0.0646942	67.706	79.8769	76.8843	87.3081	128.815	81.8565
YCL025C	AGP1	0.361817	0.00072077	285.078	293.794	283.74	388.432	334.172	384.158
YHR005C-A	TIM10	0.361757	0.00279382	199.554	208.446	192.211	261.924	263.231	252.864
YJR117W	STE24	0.361638	0.00163601	364.899	364.917	272.756	432.977	440.585	427.113
YBR115C	LYS2	0.361556	0.000206391	379.866	371.482	386.252	441.886	518.994	499.244
YOR221C	MCT1	0.360931	0.0610754	81.2471	72.7646	62.2397	78.3991	104.546	97.2553
YER006W	NUG1	0.36084	0.000379192	308.597	309.66	332.25	400.904	414.449	406.041
YBL036C	0	0.360836	0.0102784	158.218	142.794	133.632	187.089	197.89	179.922
YDL019C	OSH2	0.360814	0.000844581	273.675	285.04	308.452	342.105	395.78	375.243
YOR020C	HSP10	0.360706	0.00119644	379.866	302	321.266	393.777	434.984	454.668
YLR053C	0	0.360409	0.487577	4.27617	3.28261	5.49173	16.0362	1.86689	2.43138
YBR253W	SRB6	0.360203	0.151376	41.3363	36.1088	38.4421	49.8903	37.3377	59.1636
YFR016C	0	0.360132	0.000601009	295.055	307.471	307.537	408.032	410.715	362.276
YBL002W	HTB2	0.359879	1.25e-05	653.541	637.374	615.074	835.663	856.9	771.559
YNR007C	ATG3	0.359252	0.0486	85.5233	77.6885	73.2231	114.035	89.6105	102.118
YOR111W	0	0.358791	0.119617	57.0155	48.145	43.0186	55.2357	54.1397	77.8042
YNL074C	MLF3	0.358787	0.00446103	190.289	192.033	173.905	224.506	240.828	248.811
YHR063C	PAN5	0.358299	0.00440697	186.013	176.714	182.143	231.634	244.562	226.929
YCR071C	IMG2	0.357997	0.0940406	52.7394	49.7863	64.0702	74.8355	78.4092	64.0264
YBL076C	ILS1	0.35708	7.05e-08	1257.91	1291.16	1260.35	1673.11	1590.59	1622.54
YPL199C	0	0.356925	0.0125163	127.572	134.587	140.955	172.834	169.887	174.249
YKL015W	PUT3	0.356864	0.022274	116.882	131.305	104.343	163.925	138.15	153.988
YOR327C	SNC2	0.356645	0.00309558	230.2	210.634	264.519	299.342	313.637	290.955
YIL020C-A	0	0.356407	0.172578	34.2093	33.3732	33.8657	49.8903	50.4059	35.6603
YKL126W	YPK1	0.356227	0.000578029	307.171	299.265	300.215	365.268	408.848	389.021
YPR143W	RRP15	0.355843	0.0746505	59.1536	68.9349	62.2397	90.8717	85.8767	73.7519
YHR023W	MYO1	0.355617	0.0155799	141.113	158.113	154.684	217.379	218.426	160.471
YMR022W	UBC7	0.355136	0.0262405	101.203	110.515	108.919	153.235	140.016	124.811
YLR375W	STP3	0.355115	0.00212517	272.962	255.497	239.806	368.832	294.968	324.184
YMR122C	0	0.35483	0.508045	3.56347	2.73551	1.83058	3.56359	3.73377	4.86276
YCR016W	0	0.35453	0.0439598	103.341	107.779	91.5289	147.889	153.085	101.308
YDR098C	GRX3	0.354489	0.00116824	314.298	276.287	283.74	340.323	384.578	389.832
YDR288W	NSE3	0.354369	0.0810685	59.1536	59.6341	61.3244	81.9627	67.2079	81.0461
YPR148C	0	0.354308	0.000343752	355.634	331.544	343.233	422.286	455.52	440.891
YPR107C	YTH1	0.35417	0.109127	54.8775	48.6921	48.5103	53.4539	76.5423	66.4578
YGL070C	RPB9	0.354164	0.172126	34.922	38.8443	30.2045	40.9813	56.0066	41.3335
YBL026W	LSM2	0.354143	0.0309012	107.617	93.5545	98.8512	140.762	123.214	123.19
YDL126C	CDC48	0.353146	3.39e-07	1696.93	1745.8	1873.6	2163.1	2214.13	2397.34
YBR098W	MMS4	0.352156	0.251506	24.2316	25.1667	21.0516	23.1634	28.0033	38.0917
YNL019C	0	0.351989	0.449261	0.712694	0.547102	0	0	1.86689	1.62092
YMR141C	0	0.351912	0.384588	9.97772	15.3189	9.15289	7.12719	22.4026	17.0197
YBR261C	TAE1	0.351871	0.061201	70.5567	68.9349	84.2066	87.3081	106.412	93.203
YPR129W	SCD6	0.351771	0.0144787	144.677	144.982	179.397	178.18	192.289	219.635
YLR290C	COQ11	0.351508	0.0453374	76.971	92.4603	86.9525	112.253	115.747	104.549
YEL020W-A	TIM9	0.351133	0.272743	26.3697	19.6957	17.3905	21.3816	29.8702	30.7975
YGR182C	0	0.351106	0.0449594	89.0868	83.7066	79.6301	115.817	108.279	102.929
YFL021W	GAT1	0.350457	0.117188	48.4632	58.5399	57.6632	55.2357	61.6072	88.3402
YKR026C	GCN3	0.34993	0.0293763	128.998	129.663	95.1901	140.762	153.085	160.471
YGR255C	COQ6	0.349433	0.00775931	204.543	208.446	169.328	274.397	218.426	253.674
YOL027C	MDM38	0.349221	0.000565734	353.496	347.957	361.539	497.121	455.52	414.956
YHR163W	SOL3	0.348955	0.0124753	150.378	154.83	149.192	181.743	175.487	215.583
YHL044W	0	0.348644	0.218285	37.7728	29.5435	21.0516	37.4177	42.9384	36.4707
YDR487C	RIB3	0.348233	0.00765818	228.775	208.446	266.349	247.67	304.302	332.289
YKL039W	PTM1	0.348191	0.000899948	284.365	294.341	283.74	361.705	360.309	376.054
YPL178W	CBC2	0.348122	0.0157376	174.61	143.341	131.802	195.998	190.422	190.458
YBR280C	SAF1	0.347067	0.0291779	103.341	106.138	110.75	121.162	143.75	141.831
YDL184C	RPL41A	0.346699	0.449202	14.2539	21.337	46.6797	21.3816	42.9384	46.1963
YFR039C	OSW7	0.346622	0.0291344	115.456	122.551	100.682	147.889	162.419	131.295
YJR088C	EMC2	0.346302	0.0317602	126.147	109.42	98.8512	138.98	162.419	132.105
YHR026W	VMA16	0.346212	0.00326382	382.004	369.841	284.655	457.922	390.179	471.688
YBL043W	ECM13	0.345626	0.175583	36.3474	31.1848	52.1715	57.0175	50.4059	46.1963
YCL047C	POF1	0.344827	0.141715	44.187	48.6921	41.188	46.3267	57.8734	65.6473
YDR508C	GNP1	0.344716	6.15e-05	583.697	547.649	565.649	703.81	776.624	686.46
YPL196W	OXR1	0.344393	0.0352752	103.341	107.779	97.9359	153.235	115.747	128.053
YDR034C-A	0	0.343777	0.000158579	557.327	533.972	488.764	685.992	713.15	625.676
YML077W	BET5	0.343694	0.136037	46.3251	51.9747	41.188	65.9265	48.539	64.0264
YNR001W-A	0	0.343682	0.386525	0	0.547102	0	0	0	2.43138
YGR181W	TIM13	0.343471	0.0535797	77.6837	79.3298	87.8677	101.562	110.146	101.308
YDR486C	VPS60	0.343239	0.0335795	104.766	103.402	128.14	155.016	123.214	145.883
YKL206C	ADD66	0.343177	0.0654045	73.4075	71.6704	75.969	105.126	93.3443	86.7193
YER138W-A	0	0.343081	0.402316	11.4031	8.75364	10.9835	12.4726	11.2013	16.2092
YJR142W	0	0.342855	0.0184396	129.71	131.852	129.971	155.016	182.955	162.903
YLR295C	ATP14	0.342082	0.0245659	116.169	127.475	158.345	163.925	175.487	169.386
YJL024C	APS3	0.341982	0.108937	62.0044	56.8986	61.3244	64.1447	63.4741	94.8239
YJR085C	0	0.341733	0.0289173	143.964	106.138	135.463	163.925	153.085	168.576
YKL072W	STB6	0.341328	0.0943343	65.5679	59.087	58.5785	78.3991	91.4774	68.8892
YMR266W	RSN1	0.34114	0.00070621	354.209	340.845	356.963	472.176	399.513	457.1
YLR261C	VPS63	0.341063	0.508029	0	1.0942	1.83058	0	1.86689	3.24184
YPR190C	RPC82	0.340849	0.0527218	88.3741	125.834	98.8512	131.853	158.685	117.517
YCR075W-A	EGO2	0.340781	0.352125	19.2427	13.1305	12.814	14.2544	18.6689	24.3138
YPL071C	0	0.340714	0.167242	54.8775	35.5616	38.4421	57.0175	63.4741	47.8172
YOR198C	BFR1	0.340604	0.000185756	560.178	674.577	637.041	807.154	834.498	745.624
YKL193C	SDS22	0.339995	0.0204326	151.804	157.565	124.479	210.252	169.887	177.491
YGR083C	GCD2	0.339652	0.00189106	317.862	379.689	311.198	399.123	461.121	426.302
YGL178W	MPT5	0.33908	0.0113831	164.632	169.602	164.752	217.379	182.955	226.929
YHR044C	DOG1	0.338937	0.284997	18.5301	24.0725	21.0516	21.3816	31.737	29.1766
YIR029W	DAL2	0.338868	0.265685	32.0712	19.1486	22.8822	33.8542	29.8702	31.608
YDR003W	RCR2	0.338726	0.0545128	86.9487	83.7066	91.5289	115.817	91.4774	120.759
YIR026C	YVH1	0.338593	0.0425857	100.49	88.6306	108.919	121.162	138.15	119.948
YGL223C	COG1	0.338334	0.0568583	95.501	108.873	79.6301	115.817	104.546	137.778
YBL099W	ATP1	0.337346	1.3e-05	735.5	764.849	790.81	974.643	924.108	990.383
YPR002C-A	0	0.337323	0.29475	21.3808	21.8841	16.4752	26.727	28.0033	24.3138
YBR301W	PAU24	0.336639	0.40752	0	0.547102	0	0	1.86689	0.810461
YGR146C-A	0	0.33565	0.515099	0	1.64131	0.915289	1.7818	1.86689	1.62092
YAL060W	BDH1	0.335531	0.0057985	285.078	271.91	355.132	336.76	378.978	422.25
YJL071W	ARG2	0.335109	0.103169	66.9933	55.8044	59.4938	81.9627	65.341	81.8565
YIR024C	INA22	0.335048	0.153398	49.8886	39.3914	43.9339	60.5811	61.6072	50.2486
YMR001C	CDC5	0.334972	0.130111	55.5902	79.8769	46.6797	67.7083	89.6105	78.6147
YNL193W	0	0.334944	0.0445583	86.9487	107.232	103.428	131.853	128.815	119.948
YBR130C	SHE3	0.334932	0.0423169	122.583	164.131	104.343	165.707	175.487	162.092
YMR085W	0	0.334885	0.249351	33.4966	24.0725	28.374	37.4177	24.2695	44.5753
YAR030C	0	0.333896	0.510464	5.70155	3.82972	4.57645	3.56359	3.73377	10.536
YOL008W	COQ10	0.333863	0.20904	34.2093	33.9203	34.781	30.2906	44.8052	52.6799
YNL336W	COS1	0.333291	0.1864	32.0712	44.3153	37.5269	57.0175	46.6721	44.5753
YGL252C	RTG2	0.333141	0.00455625	267.973	233.066	248.959	277.96	343.507	322.563
YLL062C	MHT1	0.332697	0.36053	15.6793	17.5073	18.3058	24.9452	7.46754	30.7975
YBL085W	BOI1	0.332405	0.00495263	282.94	291.606	230.653	372.396	330.439	324.184
YDR077W	SED1	0.331863	2.81e-08	6722.84	6311.37	7055.05	8162.41	8503.66	8618.44
YER136W	GDI1	0.33146	0.000261211	498.173	466.678	476.866	570.175	589.936	644.316
YMR068W	AVO2	0.331363	0.228873	25.657	32.279	31.1198	37.4177	41.0715	36.4707
YPR165W	RHO1	0.331023	9.6e-05	648.552	583.211	639.787	771.518	830.764	758.591
YER024W	YAT2	0.329549	0.0842241	79.1091	67.2936	97.9359	94.4353	93.3443	113.465
YGR059W	SPR3	0.329401	0.513677	7.12694	3.82972	3.66116	12.4726	7.46754	2.43138
YKL041W	VPS24	0.3294	0.0827725	80.5345	65.6523	94.2748	92.6535	113.88	96.4448
YOR231W	MKK1	0.328865	0.0433704	100.49	100.667	97.9359	124.726	119.481	131.295
YOR215C	AIM41	0.328738	0.0144593	187.439	156.471	170.244	231.634	218.426	201.805
YGR135W	PRE9	0.328625	0.000437828	450.423	408.685	411.88	530.976	518.994	544.63
YGL059W	PKP2	0.327962	0.0447842	110.468	101.761	94.2748	131.853	117.614	135.347
YPL159C	PET20	0.327829	0.0515058	92.6503	102.855	95.1901	106.908	121.348	134.536
YDL044C	MTF2	0.327502	0.187036	35.6347	42.674	36.6116	55.2357	50.4059	43.7649
YJL049W	0	0.327471	0.0973886	62.7171	62.9168	71.3925	73.0537	91.4774	83.4775
YPL003W	ULA1	0.327355	0.0586322	93.3629	89.7248	79.6301	114.035	110.146	109.412
YDR372C	VPS74	0.326531	0.00555572	244.454	251.12	273.671	279.742	367.776	319.322
YMR113W	FOL3	0.326091	0.106339	74.1202	68.3878	73.2231	64.1447	121.348	88.3402
YBR016W	0	0.32602	0.024363	165.345	149.359	204.109	188.871	246.429	213.962
YHR152W	SPO12	0.325694	0.118679	64.8552	61.2755	61.3244	57.0175	82.143	92.3925
YOR047C	STD1	0.32546	0.00746067	237.327	207.899	202.279	270.833	259.497	280.419
YMR178W	0	0.32535	0.0293619	138.975	151.547	118.988	153.235	181.088	181.543
YGR251W	NOP19	0.325138	0.191373	40.6236	42.674	34.781	62.3629	39.2046	49.4381
YPL054W	LEE1	0.32495	0.309441	30.6459	16.9602	24.7128	33.8542	41.0715	21.072
YBR071W	0	0.323885	0.106716	57.0155	70.0291	76.8843	97.9989	70.9416	86.7193
YKL107W	0	0.323569	0.511131	7.83964	3.82972	5.49173	5.34539	3.73377	12.1569
YOL065C	INP54	0.32354	0.0962652	66.9933	79.8769	62.2397	81.9627	97.078	87.5298
YDL099W	BUG1	0.323189	0.00987793	193.14	189.297	226.992	247.67	259.497	253.674
YNL215W	IES2	0.322709	0.040517	115.456	120.363	114.411	176.398	138.15	132.105
YFL003C	MSH4	0.322618	0.39658	14.9666	15.3189	9.15289	19.5998	13.0682	18.6406
YDR346C	SVF1	0.322061	0.000372376	458.975	459.019	452.153	604.029	580.601	541.388
YOR334W	MRS2	0.321938	0.301372	19.2427	29.5435	22.8822	26.727	24.2695	38.0917
YKR016W	MIC60	0.321184	0.0150843	178.886	164.131	164.752	195.998	229.627	211.53
YNR032C-A	HUB1	0.320556	0.405857	9.26503	15.3189	20.1364	26.727	7.46754	21.8824
YGL086W	MAD1	0.319694	0.0412171	109.042	142.247	121.733	155.016	173.62	145.883
YKL077W	0	0.319315	0.00503496	300.757	326.073	269.095	397.341	326.705	394.694
YOL012C	HTZ1	0.319302	0.0887753	74.8329	79.3298	79.6301	112.253	74.6754	103.739
YDL172C	0	0.318715	0.55678	2.13808	3.28261	0	3.56359	0	4.86276
YBL091C-A	SCS22	0.318249	0.150131	49.8886	47.0508	53.0868	57.0175	65.341	64.8369
YML006C	GIS4	0.318074	0.025372	134.699	151	157.43	169.271	179.221	199.373
YKR022C	NTR2	0.317503	0.136166	66.2806	48.145	58.5785	74.8355	72.8085	69.6996
YGR193C	PDX1	0.31739	0.0094978	255.145	228.689	204.109	283.306	268.831	303.923
YDR270W	CCC2	0.316991	0.0819072	86.9487	94.6487	74.1384	114.035	123.214	92.3925
YPR082C	DIB1	0.316748	0.21763	40.6236	30.6377	39.3574	55.2357	42.9384	42.144
YMR313C	TGL3	0.316546	0.0318786	163.207	161.395	141.87	238.761	156.818	190.458
YDL119C	HEM25	0.316404	0.246565	35.6347	40.4856	27.4587	42.7631	29.8702	55.1113
YOR089C	VPS21	0.31628	0.0110065	219.51	192.58	224.246	279.742	276.299	243.138
YLR257W	0	0.316237	8.09e-05	902.271	835.425	987.597	1126.1	1159.34	1107.9
YKL154W	SRP102	0.316204	0.075195	78.3964	83.1595	86.9525	106.908	95.2111	106.981
YMR074C	SDD2	0.316132	0.0417616	124.721	116.533	149.192	155.016	143.75	179.112
YER074W-A	YOS1	0.316	0.14823	57.7282	59.087	46.6797	80.1809	54.1397	71.3205
YMR044W	IOC4	0.315862	0.032226	128.285	139.511	141.87	144.326	192.289	174.249
YBR222C	PCS60	0.315805	0.00532578	281.514	267.533	275.502	317.16	315.504	381.727
YBR058C-A	TSC3	0.315677	0.10408	95.501	77.1414	61.3244	110.471	93.3443	93.203
YBR128C	ATG14	0.315585	0.316875	24.2316	18.0544	23.7975	26.727	24.2695	30.7975
YBR052C	RFS1	0.315547	0.00240103	378.441	318.961	353.302	436.54	457.387	419.008
YAL047W-A	0	0.315314	0.44346	0.712694	0	0	0	1.86689	0.810461
YNL013C	0	0.315314	0.44346	0.712694	0	0	0	1.86689	0.810461
YMR091C	NPL6	0.315091	0.0256082	140.401	173.431	145.531	194.216	190.422	192.079
YBR135W	CKS1	0.315086	0.13275	59.8663	50.8805	62.2397	73.0537	69.0748	72.9415
YLR228C	ECM22	0.314977	0.0702961	83.3852	88.6306	88.783	99.7807	119.481	107.791
YGR049W	SCM4	0.314887	0.0783285	93.3629	89.1777	75.969	121.162	113.88	95.6344
YKL053C-A	MDM35	0.314874	0.131323	62.0044	62.3697	52.1715	85.5263	63.4741	73.7519
YLR414C	PUN1	0.314249	0.00266799	336.392	318.414	313.944	415.159	360.309	423.871
YNL103W-A	0	0.314183	0.487474	6.41425	8.20653	7.32231	10.6908	7.46754	10.536
YOL023W	IFM1	0.314071	0.103921	87.6614	90.819	58.5785	97.9989	106.412	97.2553
YJR098C	0	0.314056	0.261877	27.0824	26.808	32.9504	33.8542	41.0715	34.8498
YDR099W	BMH2	0.314048	2.1e-05	833.852	813.541	810.031	1008.5	1021.19	1026.85
YAL067W-A	0	0.31313	0.495168	1.42539	0	0	0	1.86689	1.62092
YCL073C	GEX1	0.313023	0.313019	0	0	0	0	0	1.62092
YDL187C	0	0.313023	0.313019	0	0	0	0	0	1.62092
YML069W	POB3	0.312645	0.00258636	336.392	320.602	321.266	427.631	427.517	373.622
YJR046W	TAH11	0.312582	0.0526183	104.766	114.344	129.971	133.635	128.815	163.713
YDR127W	ARO1	0.312538	0.00112116	408.374	487.468	465.882	575.521	565.666	556.787
YER133W-A	0	0.311924	0.412517	14.2539	14.2247	12.814	8.90899	28.0033	17.0197
YMR075W	RCO1	0.311075	0.117822	66.9933	76.0472	60.4091	74.8355	102.679	81.0461
YPR033C	HTS1	0.310957	0.000248778	533.095	556.95	568.394	659.265	687.014	706.722
YAR071W	PHO11	0.310889	0.552422	4.27617	2.18841	4.57645	5.34539	3.73377	5.67323
YIL118W	RHO3	0.310695	0.0718555	104.766	127.475	85.1219	130.071	125.081	141.831
YER063W	THO1	0.310596	0.0176756	164.632	188.75	172.074	208.47	229.627	218.014
YHL039W	EFM1	0.310529	0.0497907	115.456	123.098	99.7665	151.453	140.016	135.347
YNL109W	0	0.31052	0.520262	8.55233	4.37682	4.57645	8.90899	11.2013	4.86276
YML062C	MFT1	0.310251	0.0879775	74.1202	97.9313	108.004	121.162	130.682	102.118
YGL112C	TAF6	0.310146	0.0145315	183.875	221.029	204.109	244.106	278.166	241.517
YFL037W	TUB2	0.309561	0.000476368	764.008	780.168	912.543	1097.59	1011.85	944.997
YBR014C	GRX7	0.309539	0.057658	102.628	109.968	99.7665	142.544	112.013	133.726
YDR145W	TAF12	0.309478	0.00911992	210.245	215.558	226.992	261.924	287.5	263.4
YLR466W	YRF1-4	0.309329	0.450072	0.712694	0	0	1.7818	0	0.810461
YNL033W	0	0.309329	0.450072	0.712694	0	0	1.7818	0	0.810461
YPL156C	PRM4	0.308645	0.066194	89.0868	93.0074	100.682	121.162	115.747	115.085
YDR528W	HLR1	0.308486	0.381808	17.8174	13.1305	19.2211	21.3816	28.0033	16.2092
YGL078C	DBP3	0.308113	0.00190792	354.922	378.595	348.725	424.068	477.923	444.943
YPL015C	HST2	0.308019	0.0255331	156.793	167.413	158.345	179.962	188.555	222.877
YNL087W	TCB2	0.30797	0.00566071	248.73	261.515	244.382	317.16	308.036	312.838
YIL135C	VHS2	0.307838	0.0506783	135.412	148.812	112.581	135.417	173.62	182.354
YIL121W	QDR2	0.307047	0.0219627	173.897	173.431	186.719	190.652	214.692	246.38
YMR087W	0	0.306738	0.240176	49.1759	35.0145	37.5269	32.0724	52.2728	63.2159
YPR110C	RPC40	0.306292	0.00321273	295.768	320.055	314.859	397.341	364.043	389.832
YBL045C	COR1	0.305037	0.00214505	337.817	350.145	371.607	449.013	416.315	441.701
YNL050C	0	0.304385	0.194601	38.4855	47.0508	60.4091	67.7083	63.4741	52.6799
YPL065W	VPS28	0.304359	0.197651	45.6124	44.3153	39.3574	48.1085	56.0066	56.7323
YGR262C	BUD32	0.304112	0.10263	92.6503	93.5545	72.3078	133.635	104.546	91.5821
YIL154C	IMP2'	0.304094	0.0642352	138.263	118.721	168.413	158.58	220.292	152.367
YDR493W	MZM1	0.304017	0.277523	37.7728	34.4674	21.0516	39.1995	37.3377	41.3335
YOL114C	PTH4	0.303988	0.478751	9.26503	9.30074	8.2376	8.90899	11.2013	13.7778
YBR029C	CDS1	0.303985	0.0151937	228.775	214.464	202.279	295.778	280.033	235.844
YGL214W	0	0.303853	0.565797	5.70155	2.73551	1.83058	3.56359	3.73377	6.48369
YMR311C	GLC8	0.303799	0.00857008	251.581	279.569	303.876	329.633	386.445	322.563
YHR056C	RSC30	0.303786	0.100368	94.7883	111.609	75.969	146.107	108.279	104.549
YGR280C	PXR1	0.303588	0.0351875	153.229	161.942	200.448	220.943	238.961	184.785
YDR527W	RBA50	0.303289	0.104751	66.9933	89.1777	105.258	108.69	106.412	107.791
YHR020W	0	0.303261	0.00116654	585.122	624.791	598.599	775.082	827.03	655.663
YOL015W	IRC10	0.302829	0.38343	22.0935	15.3189	14.6446	24.9452	16.802	23.5034
YHR051W	COX6	0.302657	0.0575762	132.561	113.797	102.512	156.798	147.484	133.726
YOL080C	REX4	0.302201	0.33999	23.5189	20.7899	19.2211	26.727	31.737	23.5034
YKL025C	PAN3	0.301805	0.0381536	181.737	173.979	131.802	222.725	184.822	200.184
YNL147W	LSM7	0.301695	0.109904	108.33	91.3661	64.9855	108.69	115.747	107.791
YGL041C-B	0	0.301255	0.565459	0	2.18841	0.915289	3.56359	1.86689	0.810461
YBR217W	ATG12	0.301216	0.360474	18.5301	21.8841	18.3058	17.818	28.0033	27.5557
YOR181W	LAS17	0.301088	0.0285969	148.24	157.018	182.143	204.907	207.224	191.269
YIR022W	SEC11	0.300638	0.0386269	137.55	131.852	129.056	178.18	160.552	157.229
YMR030W-A	0	0.300637	0.540924	0	1.0942	0.915289	0	3.73377	0.810461
YPR170W-A	0	0.300637	0.540924	0	1.0942	0.915289	0	3.73377	0.810461
YDR168W	CDC37	0.300514	0.00610669	299.332	333.185	280.078	374.177	352.841	397.126
YDR504C	SPG3	0.300495	0.466669	9.26503	10.942	10.0682	12.4726	11.2013	14.5883
YMR284W	YKU70	0.300492	0.0988726	103.341	95.7429	75.969	99.7807	141.883	105.36
YML034W	SRC1	0.300463	0.0384943	126.86	163.584	162.006	194.216	186.689	180.733
YOR122C	PFY1	0.300351	0.00307372	502.449	427.834	556.496	586.211	625.407	613.519
YHR108W	GGA2	0.300295	0.00213834	363.474	362.729	344.149	450.795	425.65	444.132
YPL217C	BMS1	0.300056	0.00511477	307.171	345.222	345.979	402.686	459.254	380.106
Q0115	BI3	0.299757	0.320248	0	0	0	0	1.86689	0
YBL094C	0	0.299757	0.320248	0	0	0	0	1.86689	0
YBR296C-A	0	0.299757	0.320248	0	0	0	0	1.86689	0
YDR095C	0	0.299757	0.320248	0	0	0	0	1.86689	0
YFL063W	0	0.299757	0.320248	0	0	0	0	1.86689	0
[truncated: 4,693 more rows]
