# Supplementary material for: Valproate inhibits MAP kinase signalling and cell cycle progression in S. cerevisiae
Source: Sci Rep. 2016 Oct 26;6:36013. doi: 10.1038/srep36013 (PMC5080547; doi:10.1038/srep36013)
Supplement: Supplementary Table S2 [file srep36013-s3.xls]

## Sheet: Read me
Supplementary table S2 : RNA profiling overlaps
References are provided in Supplementary Methods

## Sheet: HDAC
	TSA upreglated genes		TSA downregulated genes			hda1Δ upregulated genes		hda1Δ downregulated genes			sin3Δ upregulated genes		sin3Δ downregulated genes
	Systematic Name	Gene	Systematic Name	Gene		Systematic Name	Gene	Systematic Name	Gene		Systematic Name	Gene	Systematic Name	Gene
	YLL024C	SSA2	YIL150C	MCM10		YLL024C	SSA2	YIL150C	MCM10		YNL007C	SIS1	YCL014W	BUD3
	YJR009C	TDH2	YPL109C	YPL109C		YJR009C	TDH2	YPL109C	YPL109C		YPR145W	ASN1	YLR098C	CHA4
	YHR183W	GND1	YPL216W	YPL216W		YHR183W	GND1	YPL216W	YPL216W		YLL024C	SSA2	YCR091W	KIN82
	YGR254W	ENO1	YNL126W	SPC98		YGR254W	ENO1	YCR091W	KIN82		YJR009C	TDH2	YNL126W	SPC98
	YOR375C	GDH1	YPL174C	NIP100		YOR375C	GDH1	YNL126W	SPC98		YHR183W	GND1	YPL174C	NIP100
	YJL034W	KAR2	YDL194W	SNF3		YJL034W	KAR2	YJL019W	MPS3		YGR254W	ENO1	YHR092C	HXT4
	YGL253W	HXK2	YGL146C	RRT6		YGL253W	HXK2	YHR014W	SPO13		YOR375C	GDH1	YJL157C	FAR1
	YHR179W	OYE2	YKL187C	FAT3		YPR035W	GLN1	YGR224W	AZR1		YJL034W	KAR2	YGL146C	RRT6
	YPR035W	GLN1	YAR023C	YAR023C		YGR180C	RNR4	YAR023C	YAR023C		YPR035W	GLN1	YAR023C	YAR023C
	YGR180C	RNR4	YHL032C	GUT1		YLR044C	PDC1	YBR294W	SUL1		YMR186W	HSC82	YGR140W	CBF2
	YLR044C	PDC1	YBR294W	SUL1		YOL143C	RIB4	YNL218W	MGS1		YLR044C	PDC1	YNL289W	PCL1
	YHR174W	ENO2	YDR438W	THI74		YHR174W	ENO2	YCR106W	RDS1		YHR174W	ENO2	YDL183C	YDL183C
	YPL061W	ALD6	YNL218W	MGS1		YPL061W	ALD6	YJL185C	ATG36		YHR162W	MPC2	YBR116C	YBR116C
	YHR162W	MPC2	YDL183C	YDL183C		YHR162W	MPC2	YPL223C	GRE1		YKL216W	URA1	YOL104C	NDJ1
	YKL216W	URA1	YOL104C	NDJ1		YKL216W	URA1	YJR153W	PGU1		YIL053W	RHR2	YDR489W	SLD5
	YDR033W	MRH1	YPL222W	FMP40		YDR033W	MRH1				YLR180W	SAM1	YDR277C	MTH1
	YER055C	HIS1	YPL223C	GRE1		YER055C	HIS1				YER055C	HIS1	YLR142W	PUT1
	YLR167W	RPS31	YFL055W	AGP3		YDL182W	LYS20				YBR191W	RPL21a	YHR149C	SKG6
	YNL064C	YDJ1	YMR094W	CTF13		YLR167W	RPS31				YLR167W	RPS31	YPL222W	FMP40
	YJR016C	ILV3	YJR153W	PGU1		YNL064C	YDJ1				YER011W	TIR1	YPL223C	GRE1
	YDR050C	TPI1	YOL141W	PPM2		YJR016C	ILV3				YNL064C	YDJ1
	YAL005C	SSA1	YMR117C	SPC24		YAL005C	SSA1				YER131W	RPS26b
	YLR216C	CPR6				YKR094C	RPL40b				YJL166W	QCR8
	YKR094C	RPL40b				YBL087C	RPL23a				YDR050C	TPI1
	YBL087C	RPL23a				YBR082C	UBC4				YAL005C	SSA1
	YBR082C	UBC4				YKL120W	OAC1				YGL147C	RPL9a
	YKL120W	OAC1				YKL056C	TMA19				YKR094C	RPL40b
	YKL056C	TMA19				YLR109W	AHP1				YBL087C	RPL23a
	YLR109W	AHP1				YDL081C	RPP1a				YLR340W	RPP0
	YER074W	RPS24a				YER074W	RPS24a				YKL120W	OAC1
	YHR021C	RPS27b				YBR025C	OLA1				YKL056C	TMA19
	YJL138C	TIF2				YHR021C	RPS27b				YBR092C	PHO3
	YOR167C	RPS28a				YJL138C	TIF2				YLR109W	AHP1
	YLR075W	RPL10				YOR167C	RPS28a				YDL081C	RPP1a
	YOR182C	RPS30b				YOR182C	RPS30b				YGR027C	RPS25a
	YHR193C	EGD2				YHR193C	EGD2				YER074W	RPS24a
	YGR285C	ZUO1				YGR285C	ZUO1				YHR021C	RPS27b
	YGL031C	RPL24a				YGL031C	RPL24a				YJL138C	TIF2
	YML026C	RPS18b				YNL255C	GIS2				YOR167C	RPS28a
						YML026C	RPS18b				YLR075W	RPL10
											YOR182C	RPS30b
											YHR193C	EGD2
											YGR285C	ZUO1
											YGL031C	RPL24a
											YML026C	RPS18b
											YDR382W	RPP2b

## Sheet: UPR
	DTT upregulated genes		DTT Downregulated genes			Heat hock upregulated genes		Heat hock downregulated genes			Tunicamycin upregulated genes		Tunicamycin downregulated genes
	Systematic Name	Gene	Systematic Name	Gene		Systematic Name	Gene	Systematic Name	Gene		Systematic Name	Gene	Systematic Name	Gene
	YER081W	SER3	YKR039W	GAP1		YNL007C	SIS1	YJR147W	HMS2		YER103W	SSA4	YNL066W	SUN4
	YDR171W	HSP42	YNL066W	SUN4		YPR145W	ASN1	YLR245C	CDD1		YJL153C	INO1	YMR058W	FET3
	YGR250C	YGR250C	YMR058W	FET3		YPL240C	HSP82	YNL126W	SPC98		YJL144W	YJL144W	YEL065W	SIT1
	YLL026W	HSP104	YLR073C	RFU1		YLL024C	SSA2	YMR081C	ISF1		YGR161C	RTS3	YPR194C	OPT2
	YPL171C	OYE3	YGL028C	SCW11		YJR009C	TDH2	YER065C	ICL1		YNL036W	NCE103	YPR144C	NOC4
	YOL152W	FRE7	YGR079W	YGR079W		YGR254W	ENO1	YCR105W	ADH7		YDL022W	GPD1	YHR092C	HXT4
	YPR124W	CTR1	YDR342C	HXT7		YOR298C-A	MBF1	YCR089W	FIG2		YHR140W	YHR140W	YLR073C	RFU1
	YFR055W	IRC7	YNL014W	HEF3		YER043C	SAH1	YBR285W	YBR285W		YJL034W	KAR2	YLR377C	FBP1
	YGR161C	RTS3	YER124C	DSE1		YJL034W	KAR2	YKL055C	OAR1		YML130C	ERO1	YJL157C	FAR1
	YJL217W	REE1	YCL064C	CHA1		YGL253W	HXK2	YKR045C	YKR045C		YJR073C	OPI3	YCR105W	ADH7
	YNL036W	NCE103				YPR035W	GLN1	YDL183C	YDL183C		YBR169C	SSE2	YGR079W	YGR079W
	YOR273C	TPO4				YOR027W	STI1	YBR116C	YBR116C		YLR099C	ICT1	YER070W	RNR1
	YOL016C	CMK2				YLR044C	PDC1	YDL240W	LRG1		YDR523C	SPS1	YLR142W	PUT1
	YDL022W	GPD1				YHR174W	ENO2	YCR045C	RRT12		YKR011C	YKR011C	YDR342C	HXT7
	YER150W	SPI1				YHR162W	MPC2	YNL187W	SWT21		YDR406W	PDR15	YNL014W	HEF3
	YJL034W	KAR2				YPL106C	SSE1	YCR106W	RDS1		YGL179C	TOS3	YBL054W	TOD6
	YDR044W	HEM13				YDR033W	MRH1	YJL185C	ATG36		YDR540C	IRC4	YNL102W	POL1
	YML130C	ERO1				YIL053W	RHR2	YJR053W	BFA1		YGL117W	YGL117W	YPR030W	CSR2
	YHR087W	RTC3				YAL012W	CYS3	YBR033W	EDS1		YPL088W	YPL088W	YOL155C	HPF1
	YHR179W	OYE2				YDL229W	SSB1	YLR234W	TOP3		YCR013C	YCR013C	YBR020W	GAL1
	YJR073C	OPI3				YLR167W	RPS31	YMR094W	CTF13				YOL101C	IZH4
	YMR316W	DIA1				YER011W	TIR1	YMR163C	INP2				YCL064C	CHA1
	YMR319C	FET4				YNL064C	YDJ1	YJR153W	PGU1				YCL036W	GFD2
	YER130C	YER130C				YER131W	RPS26b	YDL079C	MRK1				YDR343C	HXT6
	YLR099C	ICT1				YDR050C	TPI1	YBR020W	GAL1
	YGL157W	ARI1				YAL005C	SSA1	YMR117C	SPC24
	YGR137W	YGR137W				YLR216C	CPR6	YMR107W	SPG4
	YOR382W	FIT2				YGL147C	RPL9a	YDL222C	FMP45
	YPR123C	YPR123C				YKR094C	RPL40b	YMR175W	SIP18
	YKR011C	YKR011C				YBL087C	RPL23a	YBR117C	TKL2
	YGL179C	TOS3				YLR340W	RPP0
	YBR072W	HSP26				YBR082C	UBC4
	YPL088W	YPL088W				YBR181C	RPS6b
						YKL056C	TMA19
						YLR109W	AHP1
						YDL081C	RPP1a
						YER074W	RPS24a
						YBR025C	OLA1
						YIL018W	RPL2b
						YHR021C	RPS27b
						YJL138C	TIF2
						YOR167C	RPS28a
						YLR075W	RPL10
						YOR182C	RPS30b
						YHR193C	EGD2
						YFL034C-A	RPL22b
						YGL031C	RPL24a
						YBR118W	TEF2
						YML026C	RPS18b
						YDR382W	RPP2b

## Sheet: Calcium
	Calcium upregulated genes		Calcium downregulated genes			Alkalinization upregulated genes		Alkalinization downregulated genes
	Systematic Name	Gene	Systematic Name	Gene		Systematic Name	Gene	Systematic Name	Gene
	YMR316C-A	YMR316C-A	YNL066W	SUN4		YFL014W	HSP12	YGR283C	YGR283C
	YOL016C	CMK2	YHR050W	SMF2		YHR138C	YHR138C	YBR267W	REI1
	YER150W	SPI1	YJL198W	PHO90		YMR251W-A	HOR7	YDR491C	YDR491C
	YHR140W	YHR140W	YJR147W	HMS2		YOL016C	CMK2	YLR073C	RFU1
	YHR087W	RTC3	YEL065W	SIT1		YMR316W	DIA1	YML080W	DUS1
	YJR073C	OPI3	YHR204W	MNL1		YLR194C	YLR194C	YJL157C	FAR1
	YMR316W	DIA1	YOR161C	PNS1		YGR043C	NQM1	YJR112W	NNF1
	YOL143C	RIB4	YLR237W	THI7		YNL208W	YNL208W	YPL267W	ACM1
	YDR502C	SAM2	YBR040W	FIG1		YNL015W	PBI2	YGR079W	YGR079W
	YGL157W	ARI1	YDR491C	YDR491C		YMR173W-A	YMR173W-A	YNL270C	ALP1
	YIL053W	RHR2	YOR264W	DSE3		YMR173W	DDR48	YER070W	RNR1
	YNL160W	YGP1	YGL236C	MTO1		YOR220W	RCN2	YCR045C	RRT12
	YOR382W	FIT2	YJL157C	FAR1		YHR104W	GRE3	YHR149C	SKG6
	YOR338W	YOR338W	YGL028C	SCW11		YBR149W	ARA1	YOL141W	PPM2
	YBR072W	HSP26	YBR158W	AMN1		YGR213C	RTA1	YOL101C	IZH4
	YDR050C	TPI1	YKL055C	OAR1		YOR289W	YOR289W	YCL036W	GFD2
	YDR209C	YDR209C	YML102W	CAC2		YLR178C	TFS1	YML047C	PRM6
	YJL171C	YJL171C	YCR099C	YCR099C		YDR391C	YDR391C	YBR117C	TKL2
	YER062C	HOR2	YGL063W	PUS2		YMR090W	YMR090W
	YKL001C	MET14	YOL101C	IZH4		YGL037C	PNC1
			YDR274C	YDR274C		YBR269C	FMP21
			YCL064C	CHA1		YNL093W	YPT53
			YDR343C	HXT6		YER150W	SPI1
						YCL040W	GLK1
						YNR059W	MNT4
						YIL111W	COX5b
						YHR087W	RTC3
						YOR036W	PEP12
						YDL009C	YDL009C
						YOR185C	GSP2
						YGL165C	YGL165C
						YPL057C	SUR1
						YBR296C	PHO89
						YBR287W	ZSP1
						YGR032W	GSC2
						YIL055C	YIL055C
						YMR096W	SNZ1
						YGR008C	STF2
						YNL274C	GOR1
						YDL010W	GRX6
						YMR250W	GAD1
						YOR385W	YOR385W
						YER073W	ALD5
						YKL103C	APE1
						YNL157W	IGO1
						YLR120C	YPS1
						YLR350W	ORM2
						YBR230C	OM14
						YEL060C	PRB1
						YMR189W	GCV2
						YDR178W	SDH4
						YLR414C	PUN1
						YKL218C	SRY1
						YJL171C	YJL171C
						YOR134W	BAG7
						YKL216W	URA1
						YOR347C	PYK2
						YKL150W	MCR1
						YKR080W	MTD1
						YGR243W	FMP43
						YJL161W	FMP33
						YGR248W	SOL4
						YDL169C	UGX2

## Sheet: Zymolyase
	Zymolyase upregulated genes		Zymolyase downregulated genes
	Systematic Name	Gene	Systematic Name	Gene
	YOL151W	GRE2	YNL066W	SUN4
	YDR171W	HSP42	YJL198W	PHO90
	YOL152W	FRE7	YJR147W	HMS2
	YGR161C	RTS3	YMR058W	FET3
	YOL016C	CMK2	YPR144C	NOC4
	YDL022W	GPD1	YLR237W	THI7
	YER150W	SPI1	YHR178W	STB5
	YBR054W	YRO2	YKR044W	UIP5
	YHR087W	RTC3	YHR092C	HXT4
	YDR043C	NRG1	YKR054C	DYN1
	YJR073C	OPI3	YDL227C	Ho
	YBR169C	SSE2	YBL054W	TOD6
	YMR316W	DIA1	YOL155C	HPF1
	YLR099C	ICT1	YBL042C	FUI1
	YOL143C	RIB4	YCL036W	GFD2
	YPL061W	ALD6
	YOL032W	OPI10
	YOR010C	TIR2
	YPL135W	ISU1
	YNR034W	SOL1
	YIL053W	RHR2
	YNL160W	YGP1
	YHR049W	FSH1
	YKR011C	YKR011C
	YER037W	PHM8
	YCR005C	CIT2
	YER053C	PIC2
	YJL060W	BNA3
	YPR167C	MET16
	YER062C	HOR2
	YDL023C	YDL023C
	YKL001C	MET14
